# Supplementary material for: Faecal Bacteriome and Metabolome Profiles Associated with Decreased Mucosal Inflammatory Activity Upon Anti-TNF Therapy in Paediatric Crohn’s Disease
Source: J Crohns Colitis. 2023 Aug 1;18(1):106–20. doi: 10.1093/ecco-jcc/jjad126 (PMC10821711; doi:10.1093/ecco-jcc/jjad126)
Supplement: jjad126_suppl_Supplementary_Table_Metabolites [file jjad126_suppl_supplementary_table_metabolites.xlsx]

## Sheet: RawData
Beginning interval (ppm)	6.738	6.71	7.238	2.9935	2.27	2.256	6.869	1.642	1.91	1.468	4.512	2.703	2.5572	1.563	1.6982	0.747	3.201	0.6896	1.199	5.203	6.518	4.595	3.228	2.336	2.37	3.526	3.563	2.386	1.015	0.918	4.099	0.959	0.65	3.027	3.103	4.022	3.361	2.642	2.051	2.045	4.162	3.539	7.335	5.609	3.349	2.191	1.0559	1.7576	2.401
End interval (ppm)	6.756	6.722	7.249	3.043	2.277	2.264	6.884	1.652	1.933	1.482	4.519	2.716	2.5644	1.605	1.7467	0.7608	3.21	0.747	1.207	5.211	6.532	4.605	3.239	2.347	2.382	3.531	3.571	2.396	1.0255	0.924	4.105	0.979	0.6896	3.037	3.117	4.058	3.371	2.651	2.056	2.051	4.213	3.545	7.35	5.616	3.36	2.199	1.066	1.792	2.425
Compound name	3-(3-hydroxyphenyl) propionate	3,4-dihydroxy(3-phenyl)propionate	3-phenylpropionate	4 - aminobutyrate + Cadaverine	4-Aminobutyrate	4-Aminobutyrate+Acetoacetate	4-hydroxy phenylacetate	5-aminopentanoate	Acetate	Alanine	Arabinose	Aspartate	B-alanine?	Butyrate	Cadaverine	cholic acid	Choline (unpure due drifting)	deoxycholic acid	Ethanol	Fucose	Fumarate	Galactose	Glucose	glutamate	glutamate+isobutyrate	Glycerol	Glycine	isobutyrate	Isoleucin	isovalerate	Lactate	Leucine	lithocholic acid	Lysine	malonate	maltodestrins	Methanol with small contribution of glucose and proline	Methionine	N-acetylglucosamine	N-acetylglycine	O-phosphoserine	Phenylacetate	Phenylalanine	phosphorylated monosaccharide	Proline	propionate	proprionate	putrescine	succinate+isobutyrate
g1000	32236.9	-18695.1	93702.2	6.64329e+06	520604	779564	144746	565641	1.83181e+07	4.89723e+06	21500.4	602078	46259.3	3.23502e+06	9.02616e+06	64346.8	486085	1.1083e+06	418375	33974.5	22802.8	25782	764503	2.17838e+06	1.39961e+06	368175	2.74885e+06	628705	2.04448e+06	1.87668e+06	61754.5	8.31061e+06	210993	1.84707e+06	750993	232098	396532	547116	1.0981e+06	1.01026e+06	195038	542984	873604	19772	236272	2.77323e+06	8.12537e+06	1.72437e+06	2.70873e+07
g1001	40238.8	9400.46	53705.5	2.03025e+06	285775	353850	456780	170524	2.12429e+07	2.33361e+06	41451.2	212025	16339.5	1.5674e+06	3.34241e+06	24371.2	167160	38081.8	175358	26031.7	19883.6	-3665.09	522794	829232	528371	196680	1.20863e+06	222937	807204	1.25458e+06	21320.4	4.11692e+06	-15121.6	808475	440746	47844.8	409969	215245	609233	626803	125106	378786	481695	-1525.79	100089	1.39121e+06	3.79134e+06	671150	1.05616e+06
g1002	22609.8	7436.33	30097.6	862288	177467	528524	55407.3	32641.9	2.28131e+07	1.62931e+06	32543.9	131898	25970	2.09853e+06	1.62061e+06	26319.9	18571	61662	326493	13829	77598	-5783.83	198892	771193	540006	52924.7	927846	307837	574863	1.30823e+06	19113.6	2.10986e+06	17426.6	418239	665199	108826	328053	168295	571044	511057	264903	424437	250080	11881.4	98097.6	1.6707e+06	4.6475e+06	108544	1.10226e+06
g1003	25832.8	5331.3	80014.7	9.75083e+06	407700	714746	144511	1.18581e+06	3.53766e+07	4.74124e+06	48127.1	275140	113578	4.21613e+06	8.90926e+06	71476.9	479774	1.66672e+06	318148	99031.1	72043.6	53401.6	1.01896e+06	1.69231e+06	978516	400438	1.64219e+06	671525	1.27432e+06	2.00868e+06	326677	6.93436e+06	162751	2.29876e+06	222921	5.25725e+06	477356	277970	835801	867990	2.00914e+06	675086	601869	-1896.39	62708.1	2.57512e+06	7.00989e+06	6.55896e+06	4.03664e+07
g1004	18057.2	11904.7	80407.4	3.78736e+06	228380	274287	98112.5	239541	2.99813e+07	2.27956e+06	15866.6	102177	24952.6	3.76552e+06	4.03386e+06	122021	238138	350846	403445	-5488.1	-777.432	24526.7	87297.6	593444	581147	67122.2	744847	377743	683587	3.50831e+06	38108.2	3.14047e+06	121526	851039	179144	245197	261963	122228	1.30314e+06	479479	289147	986020	430058	32550.1	42369	3.16277e+06	9.45128e+06	570521	979024
g1005	-1905.1	-9872.39	33927.7	1.43414e+06	167736	220934	52013.7	69901.4	4.49199e+07	2.40474e+06	74676.8	141569	16938.9	5.04692e+06	2.88285e+06	48653.4	49666.2	137822	394334	58013.5	86272.4	53070	615381	929986	618457	298347	1.43887e+06	278012	979901	778035	75386.8	3.68007e+06	57474.7	724874	150289	249046	476442	251756	409034	595601	270667	261457	405695	20363.9	106049	1.57765e+06	3.56545e+06	290037	3.10772e+06
g1006	34002.5	9956.64	49696.9	2.07835e+06	298796	428339	91801.2	99287.2	3.48711e+07	3.94792e+06	-53977.9	350477	68216.1	3.45139e+06	4.32194e+06	38111.5	137964	158387	345935	90493	150391	-36443.5	290860	1.8136e+06	1.15776e+06	140595	2.16716e+06	468268	1.43996e+06	1.24471e+06	87714.1	5.3682e+06	15831.5	1.04154e+06	164665	209530	375081	383964	696058	880839	-7903.08	326711	594324	20749.1	184259	1.64988e+06	4.20489e+06	517258	3.66931e+06
g1007	9536.53	4706.9	32652.8	2.14981e+06	324906	440651	72042.7	102559	2.39563e+07	3.43688e+06	58545.8	128662	22187.8	2.2534e+06	3.27879e+06	72030.1	98612.2	144816	158920	1197.75	278270	42499.9	235002	1.73852e+06	1.12095e+06	150146	1.5918e+06	447444	1.14645e+06	1.25363e+06	78755	4.49936e+06	23194.7	916721	524152	150516	450870	273963	704604	812341	583258	363312	441486	32584.5	151869	1.99504e+06	4.50743e+06	211861	1.62914e+06
g1008	50460.2	7911.45	117384	1.63732e+07	503952	1.65407e+06	166667	2.11886e+06	5.19175e+07	6.81912e+06	6648.81	364912	61729.9	7.75633e+06	1.37926e+07	74545.9	1.20354e+06	2.66774e+06	164382	98882.4	45280.7	83738.6	639314	3.23031e+06	1.82353e+06	152533	4.12143e+06	708058	2.44845e+06	5.13373e+06	76474.6	1.19055e+07	194073	4.39815e+06	175270	27053.6	915699	629935	2.70479e+06	1.63258e+06	37670.5	1.64687e+06	1.198e+06	1994.84	1.30086e+06	6.54493e+06	1.92497e+07	1.41875e+07	1.30405e+06
g1009	2900.51	-12780.3	11027.9	876559	134313	261088	26214.2	68709.4	9.53609e+06	898722	46609.2	49001.9	10740.9	1.43208e+06	1.0398e+06	60982.2	28320.5	215181	146727	-1090.41	102626	19395	203746	537344	329299	92535.2	1.82457e+06	162812	352855	672013	27143.8	1.2581e+06	65884.8	334014	238893	29393.2	364334	75622.9	312031	333260	207998	266974	113270	19997.2	37712.8	976912	2.24742e+06	144178	577768
g1010	15045.2	-6771.31	35994	2.14931e+06	368207	502507	80599	152824	1.40541e+07	2.89929e+06	20882.9	181546	5855.98	2.43536e+06	3.14793e+06	120021	63085.4	287801	327079	37052.8	331674	47072.9	94265	1.41638e+06	893155	175309	5.41832e+06	426682	1.18681e+06	1.03832e+06	63463.3	4.03654e+06	31049.7	840682	518141	395722	331793	288941	525166	732495	573035	377260	397862	3128.44	157026	1.66693e+06	3.14094e+06	224397	1.97011e+06
g1011	16291.6	-7471.78	36006	1.78609e+06	217833	237115	77410.7	103492	4.98479e+07	2.16774e+06	80788.3	138517	5102.98	5.75103e+06	2.80384e+06	52069.8	110744	135206	397034	72238.7	54802	360595	985111	1.04064e+06	687628	582054	1.36378e+06	308018	980802	572998	157190	3.53231e+06	29618.7	779853	151821	1.35159e+06	1.92606e+06	228667	375392	719236	336878	244104	384272	-7533.16	75729.9	1.0864e+06	2.04721e+06	245521	1.47635e+07
g1091	10238.5	-1672	37578.3	5.27198e+06	146659	162720	78455.5	770276	5.46903e+06	1.87399e+06	102128	45817.2	15618	152404	3.47853e+06	11338.1	70435	237338	353578	20060.2	42408.6	-12482.9	12823.9	238078	473261	-17324	3.13149e+06	294860	337955	359330	192754	2.00399e+06	88524.7	954012	-984.602	178202	420550	9204.53	707949	877199	1.57487e+06	75963.1	192457	5276.73	-31473.5	117313	108314	938170	8.60161e+06
g1092	57484.3	7423.93	127836	3.34332e+07	286071	543273	866834	5.72546e+06	4.91759e+07	4.34188e+06	182329	221396	410847	4.6714e+06	1.72269e+07	35995.1	679505	647581	533382	283716	62691.9	126910	1.02598e+06	805465	602840	446425	1.95438e+06	206157	827851	1.25305e+06	35358.4	3.61476e+06	170912	7.16141e+06	134031	2.41124e+06	441309	248997	1.58319e+06	1.74861e+06	703057	710109	362875	2082.72	123106	1.08737e+06	2.14246e+06	6.09736e+06	559699
g1093	-10597.3	-4527.81	43167	5.47019e+06	89852.3	99006.2	59778.4	170172	3.90612e+06	1.1081e+06	86646.7	609905	49607	-587091	4.98675e+06	-16844.8	114331	347736	1.17168e+06	33626.4	2514.4	-105428	551256	1.76606e+06	1.05876e+06	355084	2.64952e+06	335598	314179	296665	260846	1.89611e+06	104435	2.50366e+06	56201.8	1.56413e+06	234552	50581.4	4.63265e+06	5.49673e+06	3.68215e+06	340666	376690	8649.75	-294427	379373	1134.23	1.03076e+06	897035
g1094	-33254.6	-38534.2	15593.6	633739	128136	231604	25603.9	131571	1.28931e+07	924017	-14466.3	79275.9	-6059.92	2.63675e+06	936843	21468.7	37465.3	34742.4	120366	25099.6	28102	50160.7	94626.4	843478	431982	87831.1	347752	139255	324879	509789	52856.5	1.08537e+06	-36794.4	225927	213376	53599.9	392737	84742.3	258873	393745	191482	134631	93470	16637.4	40127.8	1.14853e+06	1.9071e+06	69063.7	649071
g1095	26900.8	10013.6	76662.6	1.89648e+06	472512	749088	114932	15502.4	2.65553e+07	2.92565e+06	-8158.26	197477	-1954.2	3.47194e+06	2.89126e+06	21736	133621	118316	1.54185e+06	34168.7	126117	119554	416911	1.52896e+06	1.10366e+06	434045	1.86129e+06	285993	913707	1.38599e+06	51898.1	3.48941e+06	81494.1	872987	2.18394e+06	2.02751e+06	510345	284456	792216	639757	236108	681516	387490	9971.45	221701	2.34309e+06	5.05963e+06	248510	920048
g1096	39433	7742.18	48211.9	1.80924e+06	170684	258396	113283	210062	4.12332e+07	2.1849e+06	72790.1	222273	-1452.57	3.86897e+06	3.54149e+06	34093.4	88895.5	265365	504105	46573	125753	63481.9	305112	830195	535875	333630	2.03964e+06	192759	1.00373e+06	807144	-59424.6	3.75493e+06	129444	845944	219281	3.71439e+06	950105	273090	430725	573260	-295026	496006	399373	44944.7	85345.5	2.90661e+06	6.46352e+06	76478.9	1.49703e+06
g1097	138539	858.489	142919	7.43778e+06	542856	954313	672165	223915	6.39364e+07	4.85739e+06	27993.8	547642	266398	1.15237e+07	8.80305e+06	39599.9	376056	238592	501491	102630	205262	119764	664837	2.06469e+06	1.41123e+06	458672	2.96859e+06	367066	1.92742e+06	1.92914e+06	90536.9	6.65296e+06	34621.8	2.24703e+06	854671	856893	1.08663e+06	562468	1.04809e+06	984626	701902	654928	695190	-3207.61	148526	5.84161e+06	1.13078e+07	555340	1.39184e+06
g1098	121275	5163.77	122365	5.42708e+06	321457	605636	509063	162301	5.40913e+07	2.82186e+06	10944.4	294117	182228	1.00251e+07	5.72491e+06	48226.9	233416	241294	381526	62436.2	86749.8	77010.5	462816	1.24975e+06	809595	273563	1.63905e+06	252517	1.1051e+06	1.48299e+06	53355.7	3.66239e+06	16864.6	1.47831e+06	627883	506492	1.00111e+06	319371	678572	747940	413271	444120	362184	7458.67	78444.7	5.00814e+06	9.80872e+06	329141	686905
g1099	-6513.67	-12170.6	89442.3	9.24296e+06	218802	407738	90964.3	293644	3.89814e+07	2.4718e+06	13223	86038.7	16849.5	6.16979e+06	8.3817e+06	135232	300994	331248	290651	62197	-20765.2	38670.3	186918	565148	575761	37496.1	400771	450089	560591	4.43068e+06	40057.1	2.29743e+06	117697	1.66407e+06	236805	12007.2	319129	93506.4	1.62704e+06	632221	237859	1.41072e+06	285694	1879.32	-80412.4	4.04887e+06	1.19768e+07	656168	941256
g1100	81368.7	18269.9	86385.6	1.30301e+06	230410	676026	151606	137053	4.03828e+07	2.08241e+06	11030.8	107909	-29724.9	6.99572e+06	2.36537e+06	80605.7	61929.5	386827	182503	7071.99	95760	60111.2	111254	1.09693e+06	697269	139288	1.12522e+06	202460	794934	2.11744e+06	6925.81	2.87511e+06	121438	557876	950369	-23174.2	1.06709e+06	189955	934745	647226	239081	649979	290955	-8872.94	180098	4.16208e+06	9.05154e+06	433106	431297
g1101	131615	80901.8	125504	6.50827e+06	977870	902306	330051	489311	6.169e+07	4.78103e+06	83885.2	448880	189084	1.78738e+07	8.09217e+06	65271.2	345810	726993	836323	66158.6	113080	226283	1.79911e+06	1.5594e+06	1.1142e+06	843277	2.99601e+06	282697	2.02321e+06	1.3702e+06	79017.3	7.37545e+06	205506	2.15563e+06	1.27134e+06	114517	8.83294e+06	532335	798007	1.13307e+06	62271.6	306027	758771	-3505.75	53424.3	5.97541e+06	1.01735e+07	1.54893e+06	915615
g1102	23718.7	4619.4	35140.9	1.66019e+06	196341	189835	82654	127908	1.86179e+07	1.17325e+06	74926.8	164680	183413	2.71194e+06	2.08869e+06	10519.3	253856	126300	840919	41364.7	75998.7	36055.5	841016	451295	387213	389638	1.09123e+06	215042	462583	322575	23990.6	1.85552e+06	-4510.64	556743	346363	838127	8.88991e+06	112007	147719	290618	-89307	175734	233888	430.921	108620	1.59714e+06	2.99096e+06	291503	653556
g1103	20148.4	-6979.39	46786.6	2.52405e+06	653917	1.02991e+06	160933	242449	2.63185e+07	4.40115e+06	47290.7	567029	43208.9	3.45414e+06	4.52757e+06	125026	36647.9	290338	549715	-2253.17	264420	46886.4	252700	3.38405e+06	2.01915e+06	119622	2.12502e+06	624801	2.02964e+06	1.23049e+06	133047	6.05922e+06	117315	1.09542e+06	852976	865571	8.77181e+06	471092	1.0079e+06	1.36739e+06	773147	307377	607901	3878.31	62681	1.9754e+06	3.5341e+06	716177	4.94374e+06
g1104	38145.5	13290.2	56642.6	874318	195704	410580	92363	96258.8	1.23836e+07	1.61676e+06	-47687.7	100359	-3354.06	1.43171e+06	1.47765e+06	43718	59451.3	193430	284939	18677.1	55367	23832.1	92833.3	1.11128e+06	590538	39162.8	688102	163451	532847	673236	42471.1	2.00852e+06	68039.1	391391	757399	-96963	8.50828e+06	110319	338679	490487	-147421	163950	232116	9098.15	340814	918662	2.00928e+06	204061	1.34739e+06
g1105	-14520.3	-11699.8	15130.4	1.98937e+06	121573	262366	9161.62	69098	1.45367e+07	1.64463e+06	8683.57	71587.9	12334.6	980656	2.37527e+06	30467	54597.8	67621	321769	-20219.2	-1333.35	29002	-40653.4	386963	347537	-11078.3	548180	203718	357529	1.70629e+06	39681.8	1.82902e+06	15695.2	479279	118174	250180	8.37241e+06	101570	638193	317819	426831	481733	207992	-8376.13	-53685.3	1.05192e+06	3.51555e+06	249511	322551
g1107	8523.74	74463.6	54246.5	1.88417e+07	477237	710583	293882	1.41877e+06	5.45902e+07	8.64233e+06	85342.2	661923	1.1228e+06	4.9025e+06	1.46748e+07	58866.9	1.22021e+06	1.26233e+06	610988	96386.2	-5032.63	191572	1.13751e+06	3.30044e+06	1.99133e+06	325492	4.38076e+06	283642	2.65409e+06	1.58698e+06	178861	1.06349e+07	746628	5.76721e+06	676594	607140	9.47475e+06	779855	1.51068e+06	1.7607e+06	-58341.8	526333	1.03349e+06	4874.34	648690	1.00886e+06	2.80869e+06	4.40152e+06	854245
g1108	15285.1	16056.8	19969.9	2.79351e+06	134501	170125	249025	475646	9.67161e+06	1.22429e+06	53930.4	90508.9	42173.5	881379	2.90887e+06	45787.5	149110	306637	462606	44038.2	21798	52142.1	430612	667094	514545	172011	1.07744e+06	278320	340164	359656	232122	1.69099e+06	154417	628786	180346	6.78989e+06	8.70195e+06	102772	631589	911677	1.7839e+06	251876	195095	6151.2	35188.1	451458	807031	578194	1.07978e+06
g1109	3737.92	-3127.03	113417	7.07287e+06	205532	172809	164039	109199	7.23937e+06	2.87315e+06	25042.2	1.34227e+06	206743	52704.4	5.08648e+06	-2745.62	372326	487687	2.01049e+06	-91680.5	13016.1	3741.73	1.17086e+06	2.90434e+06	2.31463e+06	569340	8.44669e+06	354976	1.09446e+06	624649	294032	4.59402e+06	94106.6	2.46934e+06	222068	2.59714e+07	9.00307e+06	138692	3.9851e+06	4.64489e+06	6.81268e+06	1.16799e+06	869690	-853.093	88751.1	1.05121e+06	843460	2.97383e+06	1.78735e+06
g1110	21984.3	43.3655	79208.4	5.58855e+06	713141	642820	387706	343509	1.33948e+07	8.99485e+06	76128.3	238012	205537	1.66968e+06	7.33125e+06	45729.9	304656	278789	510654	76525.8	13566.7	-45120	707642	5.30927e+06	3.22354e+06	360039	9.40623e+06	699255	2.32282e+06	1.04709e+06	29465.6	1.25477e+07	128076	1.38395e+06	471621	6.46686e+06	2.53808e+06	150848	3.09128e+06	3.36858e+06	6.61706e+06	468207	1.74971e+06	-592.025	2.4751e+06	950391	1.52649e+06	2.51202e+06	625417
g1111	8465.46	-8364.47	39093.1	1.72095e+06	235633	327618	203279	53367	2.19671e+07	3.25057e+06	76694	147239	19381.7	3.41029e+06	3.59841e+06	31461.8	46614.1	205496	132906	72884.2	89311.4	28047.9	168313	1.14444e+06	751696	189372	2.1123e+06	289007	945129	759509	21068	4.73857e+06	12970.7	852728	174503	151089	1.05313e+06	252362	422760	579415	198141	325919	447571	-7676.02	188316	1.09139e+06	2.76577e+06	229125	694684
g1112	27722.1	10207.8	32309.9	4.32216e+06	411654	652973	109691	811865	6.04445e+07	2.97631e+06	318854	231167	55766.2	1.49688e+07	5.77031e+06	62245.7	463970	429965	433216	246356	189100	184305	1.83358e+06	958732	735463	919803	2.38374e+06	395901	1.38141e+06	941869	50758.3	5.02776e+06	102006	1.66337e+06	187292	1.47734e+06	1.34429e+06	290669	542678	840474	-350887	378089	527605	4971.55	151948	1.82626e+06	3.60376e+06	767011	6.41259e+06
g1114	156890	6033.62	232921	1.08488e+07	707270	1.04651e+06	1.34789e+06	766834	6.04945e+07	7.15748e+06	56777.1	460169	54210.1	6.72333e+06	1.34484e+07	134476	644917	448388	508588	275681	220833	238175	862738	2.68833e+06	1.84327e+06	443235	4.37734e+06	572329	2.49135e+06	3.3989e+06	250546	9.86713e+06	244190	3.20071e+06	1.00041e+06	7.02981e+06	1.39717e+06	567552	2.19699e+06	1.51831e+06	1.43966e+06	1.51313e+06	1.11935e+06	-1096.3	399516	4.81885e+06	1.29979e+07	3.47106e+06	3.21943e+06
g1115	20605.2	5074.18	3363.83	1.03287e+06	174419	321894	48798.7	40495.5	1.37132e+07	1.71408e+06	46028	138435	-4061.09	926429	1.26716e+06	230126	39547.5	118935	136155	46181.2	143485	121669	53569	1.03359e+06	676402	90250.8	837818	242903	564171	768826	40620.9	2.53713e+06	-9281.32	356730	624178	378505	892579	125860	466316	544515	324162	215106	193747	1589.55	75626.4	953105	2.34626e+06	83166.6	1.00659e+06
g1116	29627.9	9085.51	37947.5	1.27061e+06	227859	412558	63160.9	70764.5	2.15165e+07	2.41606e+06	-455.043	149878	14157.5	2.14348e+06	1.83836e+06	66013.5	152797	202053	229749	112260	143277	87162.8	113128	1.21396e+06	736812	156770	1.24541e+06	270370	764804	975254	43402.7	2.86e+06	43016.6	466643	907846	252460	962968	179216	701623	807760	132572	318644	254101	15134	181808	1.79984e+06	3.99009e+06	162053	1.69844e+06
g1117	114693	11650.9	152354	1.01505e+07	426134	457270	1.51826e+06	865511	5.59837e+07	4.84978e+06	52939.7	350435	431702	8.08442e+06	1.07492e+07	88064	818727	525585	394452	79033.2	104500	77495.8	754299	1.91815e+06	1.25365e+06	321392	2.87961e+06	431617	1.77675e+06	2.66058e+06	49028.5	8.18329e+06	367849	2.86238e+06	855035	479838	1.25153e+06	419648	1.70851e+06	1.47697e+06	529427	1.04104e+06	888072	-1333.66	205799	2.56729e+06	7.65923e+06	6.5688e+06	738233
g1118	82158.7	25105	137425	8.14171e+06	432390	470898	2.56223e+06	886586	5.70736e+07	4.74953e+06	43424.7	346898	298677	9.90741e+06	9.60515e+06	103134	697841	1.27181e+06	593145	148344	109485	118523	692803	2.27779e+06	1.50617e+06	460643	2.70957e+06	462052	1.69636e+06	3.57769e+06	21525.3	8.05802e+06	699846	2.19919e+06	570199	581433	1.24775e+06	384863	2.42342e+06	1.94191e+06	372709	1.46827e+06	812129	322.069	169290	2.02556e+06	7.39391e+06	2.90043e+06	839124
g1119	30160.9	5097.73	21227.1	879097	198435	477416	84989.3	86066.4	2.89318e+07	1.48228e+06	-9167.83	95854.4	10582.4	4.23339e+06	1.36727e+06	59693.4	14905.1	181361	151378	10158.8	137685	34502.3	48707.8	943888	681393	53655.1	779808	349626	561528	1.60113e+06	21941.5	2.0663e+06	43458.2	337934	536454	23389.2	868551	108288	671853	505485	134804	429516	187982	8544.69	53385.3	2.75808e+06	6.19119e+06	229950	706826
g1133	40142.9	22365.9	43560	1.75633e+06	177855	240799	125031	242489	5.51489e+07	1.8608e+06	456980	259602	79407.3	4.63107e+06	2.90517e+06	39424.4	121723	517010	471417	518567	19037.2	824729	1.82415e+06	913741	713801	883501	2.22402e+06	295900	753892	690204	156371	3.07878e+06	245306	654779	141549	1.67506e+06	5.73217e+06	176085	506512	755263	-318750	598047	324521	6578.16	221584	2.2826e+06	3.62194e+06	279554	1.05999e+07
g1134	3263.94	-12440.6	22918.3	1.77566e+06	293428	435149	103207	107218	1.64268e+07	3.61364e+06	72123.5	76256	-5036.32	2.1473e+06	3.10366e+06	413156	201129	96163.6	181635	19810.4	199509	112672	91058.2	1.47414e+06	1.01199e+06	127147	1.75266e+06	389548	1.04278e+06	1.39427e+06	54261.1	4.95328e+06	21149.1	772666	248063	159774	995651	225438	701399	572383	377406	454682	448931	6934.24	130434	1.98418e+06	5.07176e+06	768.675	780086
g1135	26120.4	2206.28	29231.3	626336	102777	199523	61332.5	100022	7.60966e+06	1.26654e+06	-10574.4	43860.8	2333.66	1.13535e+06	1.31331e+06	163492	47006.3	133475	141863	23470.1	69267.9	62598.8	31984.8	574276	349709	67287.7	604817	129549	405541	634011	16128.8	1.78453e+06	70208.7	275786	120236	25959.6	901731	82976	299892	309384	200036	208605	165534	1750.33	75296.4	805599	1.8924e+06	17362.3	201169
g1136	18975.8	-10293	30702.6	971145	126884	276807	71178.5	32140.9	1.07432e+07	1.92492e+06	41864.6	-17669	-10802.8	1.2703e+06	1.25456e+06	566991	103836	84047.9	168412	20257.3	68303.2	99980.5	25018.4	824610	465328	109579	924568	169040	481053	1.01476e+06	9746.29	2.53641e+06	4474.37	405799	202061	373674	894902	87074	391775	380478	106706	391453	201456	11284.5	75653.7	1.3112e+06	3.61181e+06	-220361	472739
g1137	-13094.3	-15004.3	18306.1	384113	83456.8	177361	29005.1	34491.3	7.45635e+06	630196	19461.3	45701.7	4973.68	872988	625772	26814.2	7884.57	91739.6	156706	2186.34	6106.8	63344.6	34752.2	757318	406901	45136.5	370774	145070	244184	454501	22008.7	840040	33425	164055	166419	82743.5	869282	64522.8	264358	318106	89051.5	143876	82898	-13505.9	44923.1	678567	1.61151e+06	117183	391184
g1138	8020.03	4730.26	5494.31	383569	100431	254040	22536.2	87678.3	7.46602e+06	805559	-8089.1	44942.5	-11077.9	710813	947484	35224	10450.3	105237	181048	15719.2	32554.7	362.807	39783.5	561933	299351	74179.7	440706	107100	268869	635686	17472.2	995654	18355.2	166180	91885.5	96414.2	869290	60299.2	402710	402447	77561.6	236021	72219	-1044.95	70081.9	740802	1.75008e+06	119620	256693
g1139	28198.2	-745.456	15126.3	536325	117955	287571	51719.3	91698.4	9.7197e+06	728564	-12156.6	64386.6	-13159	1.62649e+06	857957	30345.7	26196.9	93455.6	144235	-16048.5	19542.9	17421	49996.1	586986	320897	70699	376603	113875	308351	630465	11907.8	1.00037e+06	-19868.5	231854	333397	82715.8	874469	57904.9	287696	273768	119920	216792	101559	-4505.4	57484.3	983213	2.14636e+06	135159	328313
g1140	24939.8	1486.39	66619.8	4.10217e+06	349741	1.09932e+06	183148	76712.1	3.50069e+07	2.62216e+06	6673.72	59341.2	-1673.41	5.16483e+06	3.70152e+06	69565.8	470859	258144	236848	15055.5	6050.42	34197.9	697640	664014	682076	212761	1.15769e+06	335594	641780	3.31341e+06	17863.2	3.92147e+06	83381.8	1.33564e+06	387069	52797.6	902066	188700	1.3412e+06	725913	324442	965863	469274	-2629.33	7827.9	1.2086e+06	5.31987e+06	4.10913e+06	474183
g1141	30241.8	-4826.49	31087.2	1.35142e+06	195569	319029	94629.7	93435.5	3.1829e+07	1.97676e+06	49497.1	185446	9648.28	2.98364e+06	2.30535e+06	20788.2	30505.4	63880.8	248760	15641.4	122918	53932.1	166599	1.25445e+06	784379	132901	892121	356641	762484	829470	26118.9	2.76736e+06	-31418	578707	272091	244887	927080	179391	490582	683765	293925	230326	277973	1712.24	61417.5	1.67376e+06	3.69927e+06	237443	2.67788e+06
g1142	123202	5953.2	143917	3.39736e+06	383289	529789	244911	43595.1	4.54069e+07	4.9422e+06	126643	149980	129.781	1.03095e+07	6.11103e+06	56849.1	211748	107298	248347	58466.1	286873	82161.7	599047	1.60854e+06	1.09162e+06	358402	3.19266e+06	365468	1.8647e+06	1.99162e+06	40111.5	6.87247e+06	3088.31	1.5749e+06	401292	587285	1.20895e+06	430427	887893	814509	76997.1	606463	835118	-6035.6	177542	3.95525e+06	9.46454e+06	616011	5.45708e+06
g1143	83986.5	-2245.68	120589	5.06109e+06	276248	376838	200621	839492	7.5716e+07	3.40718e+06	404876	209914	16857.2	1.06045e+07	5.51053e+06	80646.1	384165	521120	753851	263006	116224	368296	1.18351e+06	995410	788095	572210	2.21959e+06	337672	1.58518e+06	1.49756e+06	30602.4	5.99196e+06	120096	1.91667e+06	481352	170985	3.89266e+06	277953	737156	826694	-251535	491332	676050	-7908	184623	3.88585e+06	8.55612e+06	1.21862e+06	1.20904e+07
g1144	47914.5	1088.72	93082.8	5.95767e+06	561608	842214	228249	122058	1.18835e+08	7.63164e+06	187225	321500	2985.88	2.04842e+07	9.45231e+06	177205	959251	304589	757564	216251	527301	256254	1.28268e+06	2.68201e+06	2.07543e+06	808662	4.96653e+06	961823	2.87908e+06	4.24449e+06	107017	1.06521e+07	55235.1	2.49226e+06	998530	1.23071e+06	1.62941e+06	574806	2.13129e+06	1.33286e+06	163303	1.57636e+06	1.29095e+06	10523.1	288360	9.7648e+06	2.32016e+07	1.19299e+06	4.60921e+06
g1145	69824.1	6259.5	103947	3.07844e+06	204466	251493	180779	543019	2.94046e+07	2.09901e+06	-27811.7	190926	74878.9	2.69134e+06	3.47104e+06	22719.1	125541	306934	542846	140782	17313.2	99926	472106	829623	487714	219625	1.31966e+06	157923	880809	609955	18638.3	3.72841e+06	125926	1.03764e+06	508935	248548	1.33485e+06	199196	419831	626993	-269278	167765	511144	-969.694	217480	2.93591e+06	6.22886e+06	1.17615e+06	1.34447e+06
g1146	9278.94	925.219	36942.6	1.02997e+06	236050	642446	69034.4	44140.1	4.73529e+07	1.95163e+06	102731	133878	8686.62	5.62084e+06	1.7169e+06	34780.9	21503.5	60162.8	170285	31516.4	50528.6	72461.1	25826.7	907855	647488	92859	892875	432183	698156	2.45619e+06	41158.9	2.48976e+06	6042.62	495451	1.84726e+06	160760	950604	173316	1.03431e+06	789293	523234	759884	217164	2381.45	177955	3.29248e+06	9.17163e+06	205650	1.12009e+06
g1147	41153.2	7261.08	59576.7	2.67834e+06	381552	531961	185711	38604.4	4.94434e+07	3.80507e+06	16668.8	266548	-8056.83	5.13842e+06	4.36472e+06	70316.1	69166.2	384233	175721	33969.3	107981	62843.8	256383	2.23363e+06	1.53176e+06	247553	2.37257e+06	363948	1.46992e+06	1.50399e+06	62602	5.37084e+06	200566	1.1149e+06	1.0734e+06	250490	576612	376459	1.01284e+06	989888	230843	513556	601281	5100.46	286594	3.78439e+06	8.37678e+06	449542	1.33554e+06
g1148	36674.4	3004.28	39641.9	1.38427e+06	333669	936428	103909	165051	4.74737e+07	2.45587e+06	5661.77	102274	3964.68	5.50317e+06	2.79679e+06	72577.2	13949.3	367711	200925	6483.11	161785	40783.4	58921.2	1.06016e+06	890266	98220.9	1.30813e+06	452472	883439	2.72139e+06	-14715.3	3.20614e+06	115403	533499	293191	444558	395944	248390	1.18107e+06	811850	369462	978907	324372	2399.64	72755	4.09812e+06	1.06836e+07	545097	751946
g1149	31241.3	7330.86	80044.9	1.33277e+07	582457	527173	153301	305214	7.36526e+06	8.72041e+06	2752.73	921486	359649	9498.92	1.78257e+07	3359.96	1.16975e+06	1.42447e+06	843463	-55519.2	30340.3	-63148.1	1.38563e+06	5.04598e+06	3.00208e+06	254672	1.41856e+07	622452	3.50025e+06	851286	276281	1.81099e+07	124790	3.07034e+06	645141	190729	372011	634018	2.40609e+06	3.55149e+06	2.00886e+06	276596	2.21329e+06	9210.56	360759	272826	465379	2.90829e+06	4.00673e+06
g1150	5575.5	-2181.27	73727.2	1.04348e+07	484285	421819	110853	186101	9.32665e+06	6.47406e+06	38829.6	1.09756e+06	738076	-84007.2	1.267e+07	7104.61	4.55503e+06	1.65357e+06	1.80676e+06	-92159.9	61455.2	137843	720382	3.83919e+06	2.36708e+06	498039	1.0755e+07	534325	2.94882e+06	1.29046e+06	255057	1.36746e+07	136413	1.70884e+06	301721	-1.09946e+06	518324	505642	2.29724e+06	3.32343e+06	171355	346603	1.30187e+06	-6208.59	432249	169540	394732	1.6754e+06	7.60658e+06
g1152	9190.63	-3245.4	41350.6	3.44606e+06	208698	190965	117471	310248	1.11446e+07	2.75014e+06	129314	202491	33126.4	830454	5.72018e+06	27085.2	520216	109935	373235	11834.1	-8237.63	10948.5	1.20676e+06	632523	497054	380624	2.5052e+06	353084	964672	420690	365336	6.39992e+06	7004.61	1.37072e+06	207451	1.36833e+06	475732	260464	679144	892733	1.60384e+06	243360	663896	6758.11	179136	160281	191758	746910	3.74831e+06
g1155	17775.9	1619.28	62938.3	6.4055e+06	104949	174407	123738	1.55577e+06	1.00338e+08	1.63723e+06	1967.04	184848	2119.3	3.69955e+06	3.93616e+06	63074	197814	348946	172896	15297.6	20727.8	-25840.4	129061	555260	434340	96524.7	997658	347013	701210	1.50826e+06	30621.1	2.6991e+06	82024.2	1.6326e+06	113131	191485	333486	155584	652498	790538	356911	347589	720193	2534.71	83501.8	4.11594e+06	1.008e+07	1.56277e+06	6.12482e+06
g1156	855.64	-13122.6	50929.3	6.71417e+06	149029	239187	97644.8	1.628e+06	1.06116e+08	1.87062e+06	-1299.94	198277	4080.35	4.01789e+06	4.42412e+06	51567.6	238688	280144	210031	-5572.11	25019	24972.7	132921	625904	490058	94462.4	1.07852e+06	371728	776942	1.60433e+06	26959.5	3.07905e+06	48353.9	1.77358e+06	124758	234492	322964	171588	738497	888093	453733	350142	769772	8760.38	73033.7	4.39923e+06	1.06441e+07	1.71907e+06	6.54374e+06
g1158	129197	6070.56	165277	1.9565e+06	247686	416592	208952	53812.4	5.69692e+07	3.37117e+06	2865.65	69228.6	46710.6	4.54296e+06	3.14602e+06	46773.2	53250.8	185880	184336	51370.2	179505	22300.7	174935	1.68656e+06	1.06671e+06	141709	1.73269e+06	431040	995822	1.25761e+06	144858	3.66563e+06	11354.6	839081	124142	381542	415473	264919	691944	903404	357134	475395	385915	8602.19	84016.7	3.10366e+06	7.58868e+06	490686	3.78226e+06
g1159	36936.6	3756.95	36622.1	1.50484e+06	225613	425820	110370	77038.8	2.86346e+07	2.10388e+06	-4031.75	208683	-3451.84	4.5539e+06	2.48076e+06	48989.4	72253.8	177978	138343	24007.2	101178	77742.6	185744	1.7617e+06	1.06748e+06	153534	1.34447e+06	373124	863451	1.27948e+06	67439.8	3.27053e+06	26117.3	743793	770787	191974	270111	163782	630088	688518	454281	403518	325867	39816.5	84041.7	2.39167e+06	5.33411e+06	321337	1.05158e+06
g1160	48724.7	27870.5	33422.7	752168	130722	254771	88553.2	62867.3	1.99714e+07	1.01907e+06	-10218.2	95899.1	1120.03	3.09041e+06	1.23413e+06	5803.07	54435.6	11654	120891	25155.3	89803.2	62298.9	424782	826797	513546	244107	606924	209480	381034	786017	35392.6	1.58361e+06	-56628.9	370469	433621	73574	268552	77597.9	340902	365543	179584	264533	170262	6870.34	55507.9	1.48003e+06	3.22192e+06	191701	788113
g1161	51136.9	1736.04	72404.5	2.64003e+06	427215	597297	203037	110070	5.17019e+07	4.04814e+06	51886.1	477577	-4117.97	7.38946e+06	4.77133e+06	77151.4	122406	242549	215764	39268	116047	142258	434741	2.799e+06	1.84668e+06	357997	2.69555e+06	418307	1.71459e+06	1.63655e+06	102297	6.1736e+06	24204.8	1.27056e+06	1.07667e+06	330572	472660	370788	1.02678e+06	1.02259e+06	564845	608592	659136	13208.2	192852	3.614e+06	7.58334e+06	541406	1.90913e+06
g1162	-2972.52	2979.06	90003.1	4.64174e+06	174967	235208	-3717.34	900703	3.2921e+06	2.38089e+06	31679.8	81229.1	11875	365906	2.56614e+06	-626.285	119859	29408.4	427015	25150.8	389.165	-2973.6	150286	1.17861e+06	755595	264717	2.61808e+06	225994	334133	398591	28034.3	2.22866e+06	12815	1.28511e+06	-145837	74416.5	98528.7	27804.5	1.25126e+06	1.72842e+06	122875	170763	292020	426.467	-35956.4	383106	463956	273466	2.05532e+06
g1163	3659.36	3041.17	72230.2	1.88732e+07	252358	490263	303114	4.01125e+06	4.94485e+07	2.90233e+06	179908	311743	56104.2	3.2144e+06	7.18506e+06	30446.4	572331	947586	1.11472e+06	105287	35547.6	505920	2.16054e+06	2.72394e+06	1.70633e+06	838603	2.43945e+06	771637	826241	1.01611e+06	199415	4.08315e+06	201867	3.93737e+06	186212	2.51314e+06	1.09633e+06	184676	1.34154e+06	2.11858e+06	763781	578838	448770	-3319.57	95905.7	755123	1.2955e+06	1.14869e+06	1.71962e+07
g1164	17571.8	3382.92	106165	2.56095e+07	347245	498054	196126	4.02128e+06	5.5932e+07	8.2882e+06	409627	1.93153e+06	199857	1.51927e+06	1.43686e+07	10766.5	2.88584e+06	1.09148e+06	1.3176e+06	388498	82947.2	219900	1.95013e+06	4.94793e+06	2.87239e+06	879194	1.05758e+07	986580	988491	955530	20237.3	5.78649e+06	176718	4.91019e+06	376575	2.28815e+06	306020	410123	2.02354e+06	2.60037e+06	154097	516026	1.42499e+06	2809.26	290879	623622	1.08693e+06	1.76503e+06	2.29005e+07
g1165	26042.6	5216.44	84127	1.86793e+07	391285	777802	202962	5.93552e+06	2.40565e+07	4.55218e+06	147789	442960	227046	2.11823e+06	4.52607e+06	44811.1	232875	1.27529e+06	319593	199479	44439.5	17013.2	211711	2.85422e+06	1.69609e+06	51087.7	3.05132e+06	492109	751841	1.08898e+06	117728	4.67176e+06	285532	4.55554e+06	346827	1.65328e+06	631760	223056	873190	1.36332e+06	2.17579e+06	558663	465178	1151.67	135332	814149	2.37098e+06	798392	3.11501e+06
g1166	48312.4	23763.2	77623.5	1.25431e+07	434890	453674	192290	2.83977e+06	3.92423e+07	6.62567e+06	301693	387716	160380	3.08881e+06	8.82801e+06	43492.6	997373	530630	958540	347771	210317	231386	469030	2.19985e+06	1.7416e+06	300857	5.43071e+06	505741	1.7197e+06	920519	57489.8	9.27435e+06	254297	3.57726e+06	154893	182012	1.04529e+06	462445	1.81937e+06	2.67627e+06	845046	667658	1.21543e+06	1622.3	379389	1.18222e+06	3.53885e+06	2.82965e+06	1.62817e+06
g1167	9610.52	-2062.14	96544	5.02218e+06	247042	220178	390360	203421	3.13322e+07	3.3849e+06	-25.9528	116312	162182	2.30351e+06	4.05847e+06	23852.2	302195	76060.9	914141	148.295	46628.7	18974.9	311509	872091	597709	111659	1.87407e+06	587277	622285	1.56869e+06	36841	3.90237e+06	35700.6	1.56701e+06	63798.3	364765	276640	147961	791280	447488	526435	550352	561371	-4539.21	223816	797226	3.28918e+06	7.64966e+06	1.15358e+06
g1169	149049	20836.5	160940	2.18387e+07	452483	816610	269665	1.71296e+06	4.25196e+07	6.64787e+06	28066.4	268471	185631	7.81298e+06	1.81835e+07	78808.5	1.30263e+06	2.74605e+06	263335	46997.9	545891	115623	989781	2.2185e+06	1.23542e+06	345729	3.44338e+06	439717	2.21983e+06	3.81414e+06	-110165	1.08263e+07	1.08221e+06	5.49102e+06	673496	-873888	1.0198e+06	510302	1.54727e+06	1.03069e+06	-1.0815e+06	1.2829e+06	2.23662e+06	3032.29	292573	5.3194e+06	1.47676e+07	1.30629e+07	1.20275e+06
g1170	-13477.4	-4489.09	-87.6107	1.13437e+06	60068.2	86202.2	15459.6	42857.4	6.37029e+06	839395	5021.42	38191.8	19636.1	233073	862623	19369.7	74586.2	59228.1	82541	37408.7	-3647.52	55427.6	259156	412685	253948	119074	522574	66048.7	220082	126343	7407.8	990410	13431.3	242309	134730	83809.9	153476	71170.6	186728	298038	-39490.3	82360.6	99150.1	-19860.9	33011.1	266175	615873	135472	312742
g1171	12540.7	-1289.13	58300.1	5.41086e+06	348289	751842	92004.3	632810	2.91846e+07	4.29826e+06	11793.8	170929	19818.2	2.37318e+06	7.67342e+06	56181.9	487348	890710	391814	17426.8	-2787.81	2101.35	155913	1.1371e+06	814397	175564	2.63451e+06	418389	948852	2.69049e+06	-24608.6	8.40041e+06	129393	1.70841e+06	230130	2.37052e+06	197685	305217	1.19153e+06	787348	-304660	1.18915e+06	799424	19605.2	164216	2.29851e+06	8.15242e+06	1.97031e+06	557487
g1172	2015.95	-4510.35	49687.7	4.12004e+06	251903	445842	59796.9	395282	1.82571e+07	3.25659e+06	7071.86	133356	17270	1.18005e+06	5.47248e+06	48633	409573	487391	195202	13067.3	314.336	50623.4	63285	697704	566771	56707.5	1.81029e+06	269796	517999	1.81001e+06	1507.21	6.00892e+06	95605.4	1.20268e+06	126703	543080	500535	200158	773739	549591	-3896.87	560888	557644	10173.8	97252.5	1.32356e+06	4.85072e+06	1.18787e+06	313979
g1173	49462.9	27456.7	35370.9	1.84418e+06	104767	293585	71278.5	297738	1.75846e+07	1.55494e+06	-14145.6	85500.9	-2960.83	1.29496e+06	2.67844e+06	36292.4	168686	326692	136003	30280.8	24704.3	-11794.7	97965.8	524147	309281	33217.9	1.05376e+06	127842	658002	668544	-8883.82	2.86637e+06	229352	680140	57853.2	-129971	491716	206162	364357	393894	-27913.6	229974	310094	7591.2	72866.1	1.5949e+06	4.20566e+06	885927	194817
g1174	2227.19	-4413.67	31212.3	1.02527e+06	162777	374029	53376.9	101688	1.13963e+07	1.78551e+06	-6044.14	196856	-2639.4	2.24082e+06	1.87206e+06	13776.8	26079.6	135649	105457	42249.4	-2496.63	-6667.7	10046.4	504624	366160	46897.3	821643	200039	682697	1.3066e+06	23419.2	2.58677e+06	-49976.7	457727	290587	-11656.6	475183	173385	461789	339731	306332	366905	234747	-1528.27	71729.2	1.3825e+06	3.87693e+06	143802	415850
g1175	36439.8	24297.4	41948.6	1.68071e+06	411694	468036	105799	51435.5	1.13703e+07	1.60673e+06	17783.2	93923.4	34132.9	1.19511e+06	2.07645e+06	19993	32296.9	120404	150788	28252.1	62874.9	12747.7	476125	540911	376633	283872	908986	184089	652837	753035	-6134.15	2.89921e+06	24875	704521	1.13993e+06	411163	515017	209742	299652	366275	86927.4	275987	324074	-7370.04	91224.6	1.10294e+06	2.595e+06	161190	627459
g1176	43868.1	13919.2	23704.2	1.15551e+06	156490	209432	62991.7	69460.5	2.2671e+07	2.5953e+06	96859	88802.6	76920.6	1.1091e+06	2.39119e+06	31818.3	106439	180717	137369	136345	22582.9	40685.9	425329	633231	422745	118775	1.40226e+06	157709	751238	319867	-2326.63	3.00902e+06	71489.4	566967	119296	22760.5	566261	223171	239494	408201	-118480	108528	312541	-3185.37	75036.9	964251	1.96861e+06	507565	418698
g1177	90546.6	8821.82	85583.4	2.86237e+06	275483	331344	170862	266191	4.24821e+07	6.04438e+06	94344.7	175399	103731	2.97428e+06	5.99309e+06	37242.9	141486	256841	296553	239519	100714	137801	1.06965e+06	1.73299e+06	1.07542e+06	473838	3.53806e+06	300667	1.64795e+06	556408	106728	6.30499e+06	51758.6	1.29676e+06	151089	506638	1.03349e+06	308416	590073	903958	-385869	318344	692450	9368.02	252527	2.08907e+06	4.12635e+06	1.17271e+06	952224
g1178	16416.3	10704	27190	2.26288e+06	304072	398469	41731.2	65007.5	1.2245e+07	2.44738e+06	2228.9	165875	35394.5	1.25483e+06	3.41387e+06	32501.7	69426.3	268413	95550	22156.6	62667.7	36330.7	68558.5	923959	625504	71289.9	1.39721e+06	203021	845788	612084	33847.7	3.29922e+06	59914.3	815443	646813	22615	203482	221546	395550	465017	-111873	201849	359791	932.771	158221	1.25362e+06	2.85762e+06	479297	736910
g1179	72672	12957.9	91239.9	2.01256e+06	232763	320284	186682	187071	3.21627e+07	3.39819e+06	35463.8	131103	140379	1.77468e+06	3.5501e+06	39476.7	69843.8	118259	115759	43149.2	170096	96794.6	293917	1.3606e+06	987510	92246.1	1.89879e+06	318163	885834	740816	-29526.6	4.30161e+06	13222.6	860430	146337	21182.9	293715	267061	539005	702421	-286193	220307	433359	-5557.14	120559	1.80885e+06	3.66216e+06	699330	1.07038e+06
g1180	20750.5	-1974.82	52991.8	4.02309e+06	250116	501150	87406.2	523354	2.37925e+07	2.74564e+06	6908.35	115734	70896.3	1.04452e+06	5.74707e+06	20863	517158	813481	193964	20085.2	-6755.43	-11312.9	323883	808664	658784	121435	2.38939e+06	333514	737904	1.88561e+06	11587.5	5.9788e+06	81690.3	1.28793e+06	188534	4.17363e+06	193966	194986	839724	540504	130875	785508	628338	5250.68	107034	1.78679e+06	6.28328e+06	1.28756e+06	457685
g1182	-11929.1	-18864.1	34741.1	988488	234598	600517	33847.3	70098.5	1.46605e+07	1.07918e+06	-9102.45	47690.9	39706.8	3.04431e+06	1.37568e+06	59380.5	74132	190910	169762	10392.2	111399	69413.1	36713.8	825021	554133	98007.1	698461	233169	490267	1.4923e+06	-2573.66	1.99245e+06	63390	404730	1.22414e+06	777028	142955	170468	726645	550356	217444	487360	193952	11682.5	135898	1.3269e+06	4.0639e+06	203796	331373
g1183	426673	28617.5	540102	5.56517e+06	584047	1.059e+06	1.12017e+06	184442	7.75356e+07	5.76656e+06	32924	321878	-25068	9.72918e+06	6.99246e+06	149781	225553	176214	223816	76949.6	335330	83389.7	410375	2.42998e+06	1.61802e+06	337808	2.92419e+06	623077	2.17457e+06	4.23849e+06	95012.6	7.8796e+06	-12029.3	2.35409e+06	2.93711e+06	560904	345701	487299	1.9822e+06	1.17722e+06	789501	1.39323e+06	849114	41372.7	250457	6.41383e+06	1.70427e+07	935789	1.74502e+06
g1184	19304	-25870.9	71440	3.68554e+06	631190	1.29443e+06	571066	251249	5.58599e+07	3.81646e+06	-28582.4	488569	-19246.3	1.27858e+07	4.25009e+06	383502	3.60907e+06	495568	331703	58282.6	143293	106469	259897	1.60458e+06	1.29214e+06	262037	1.9981e+06	746454	2.28693e+06	5.51899e+06	8652.12	5.93667e+06	189295	1.33117e+06	596380	182332	178010	490507	2.42479e+06	1.28503e+06	364771	1.7325e+06	529008	2245.72	304261	6.03916e+06	1.7017e+07	832052	1.81615e+06
g1185	24990.9	5131.29	49998.5	2.48231e+06	315275	647409	142949	153641	5.68426e+07	3.04267e+06	42932.3	133787	1266.14	7.76513e+06	3.18072e+06	69746.1	140968	94506.2	155521	22925.4	155737	14490.6	329459	1.44386e+06	1.00403e+06	264866	1.36367e+06	496206	956931	3.00181e+06	56043.3	3.12195e+06	21171.8	903484	964386	546044	142333	161591	1.40646e+06	821734	345209	983037	270763	32203.8	160680	5.15476e+06	1.3375e+07	854140	2.4313e+06
g1186	29185.7	11332.3	37795.1	1.46559e+06	301732	622355	104545	210169	4.14121e+07	1.63758e+06	-35267.1	158231	-11168.4	1.13224e+07	2.09669e+06	89047.4	57801.1	51780	218485	-10382	112225	18045.3	193198	1.05399e+06	831581	141367	935177	428921	719711	3.11452e+06	51024.6	2.14662e+06	7496.06	578563	475432	576900	94481.4	127016	1.31176e+06	732759	419271	910901	237908	32555.3	138650	4.99206e+06	1.26027e+07	779875	790838
g1187	85376.8	15257.4	86788	1.2682e+06	217409	657151	168405	91932.5	1.87723e+07	2.11485e+06	-8065.86	199674	-12662.4	2.75656e+06	2.45924e+06	85847.2	137694	431136	190418	15212	-13456.7	42511.5	114193	890125	615702	114529	1.01509e+06	323046	917233	1.95306e+06	69183.2	3.44058e+06	119731	546550	167670	122487	187469	183402	759288	504066	496611	589797	306414	20966.4	82570.7	2.27272e+06	5.98187e+06	245829	675889
g1188	14231.9	1246.55	29802.7	471322	144036	390065	50154.8	77936	9.47912e+06	918870	26155.4	79043.4	-20940.2	1.88122e+06	1.15992e+06	45438.7	18564.8	164759	166132	14923.6	-2411.93	29480.4	50929.1	429186	291295	74833.4	576401	143714	385177	986469	19408	1.43911e+06	-3713.43	200437	61223.9	178967	131883	67012.1	401796	283996	273466	309525	153520	-2996.07	11384.6	854473	2.15903e+06	197948	213331
g1189	-11388.9	-8440.85	27917.3	1.58887e+06	225482	376942	25670.1	123513	2.42171e+07	2.64955e+06	36365.3	89101.1	26334.4	2.12402e+06	2.83001e+06	36492.4	134166	83044.3	157575	4337.06	253110	34626.9	164961	1.27093e+06	856553	106418	1.3892e+06	373959	855874	1.04348e+06	38119.3	3.37637e+06	-33246.7	732552	524184	16057.1	248417	197618	621279	745442	316168	308142	342998	10787.4	149278	1.881e+06	4.34056e+06	232664	979469
g1190	2359.96	-509.667	20268.5	581100	117875	319149	27316	58999.5	7.46034e+06	981320	52966.2	35147.6	-770.223	2.36335e+06	957497	28878.3	20441.8	102678	120078	-7219.47	127496	-45247.9	63530.6	539147	356058	57594.9	529108	193848	348207	902407	17571.6	1.34286e+06	-877.08	265629	524057	73648.5	142226	59681.5	407847	365986	288172	275388	132976	10720.7	55677.1	1.15159e+06	2.85019e+06	20318.2	532640
g1191	86669.3	19514.4	72356.6	1.52828e+06	188526	252176	140808	69910.1	1.91819e+07	2.13127e+06	17939	233118	38218.4	4.62254e+06	2.91395e+06	49012.7	145538	124211	281748	60328.5	167132	173676	670365	945244	554068	372027	1.45716e+06	189613	938863	578508	39626.3	3.46879e+06	38719	671505	331055	78558.7	413249	195572	400389	535025	106010	208405	413055	1455.16	111353	1.75381e+06	3.48318e+06	296334	536084
g1192	33175.6	7965.39	101755	6.30071e+06	359168	907870	214883	200120	4.99471e+07	4.16816e+06	31303.7	344995	5650.22	1.32608e+07	7.36738e+06	121071	130372	244791	197841	66246.2	216906	83477.3	272003	1.52377e+06	1.07467e+06	247155	2.1607e+06	416156	1.42173e+06	3.41167e+06	53628.9	4.43641e+06	38863.7	1.77867e+06	697556	342397	273654	291026	1.51691e+06	986678	226587	1.02589e+06	497612	-16510.6	112713	5.73538e+06	1.25377e+07	799221	995673
g1193	91536.5	14798.9	117099	8.66693e+06	487242	632177	261678	453443	4.97591e+07	4.9701e+06	43832.4	370792	165865	7.61405e+06	9.55524e+06	40986.9	315013	523838	535195	96486	326452	111882	804587	1.76563e+06	1.04514e+06	456177	2.72253e+06	242369	1.72057e+06	1.08539e+06	31994.6	6.21659e+06	75479.9	2.29749e+06	1.12477e+06	169598	542512	360791	713751	887306	-41568.2	376304	643197	-1779.93	182925	3.65119e+06	7.24686e+06	1.63248e+06	951355
g1194	57875.8	-14780.2	91595.5	1.44662e+06	260438	346605	159130	180595	3.98513e+07	1.64655e+06	11013.4	174722	-13607.6	8.99457e+06	1.89151e+06	66329.7	157265	117129	240218	75666.3	58539.5	184616	539539	1.05648e+06	661875	423882	1.19891e+06	245770	658219	777635	56477.3	2.15236e+06	21624.3	563530	486190	979173	477353	127694	495463	693026	142495	400132	227987	-2433.78	64813.5	2.93973e+06	4.57312e+06	385207	591163
g1195	39448.1	3135.85	36011.8	1.67013e+06	189297	208980	217386	232995	1.84917e+07	1.79675e+06	116013	252024	18830.6	2.12664e+06	2.46519e+06	31885.6	165658	762166	429801	162244	26543.9	123870	510182	632166	346090	278534	7.38519e+06	138928	651272	639306	23906.9	2.92779e+06	585897	613779	354381	749945	201735	138334	451005	679232	-66417.5	350842	275225	6562.64	126591	694703	1.5268e+06	457363	1.73201e+06
g1196	112377	24133.6	118897	2.29158e+06	227409	318255	281336	359716	1.73163e+07	1.33537e+06	11207.1	50543.6	36429.6	2.22176e+06	2.9256e+06	22290	15146	147103	198664	17641.1	77633.2	-15133.4	230641	714265	330031	303978	5.36537e+06	151270	483563	732978	13450.4	1.80309e+06	85833.6	778097	507394	1.14975e+06	126638	110880	338278	491264	602538	489890	206791	4806.87	10269.5	1.3469e+06	3.07105e+06	988281	887069
g1197	-6668.71	-19479.9	23952.7	1.80853e+06	233221	441354	45214.3	110854	3.27672e+07	2.57525e+06	21009.7	118385	33527.8	2.79158e+06	2.79511e+06	74259.7	304841	242394	198351	26437.3	186574	44814	135763	1.45076e+06	920205	123766	1.26776e+06	357948	811528	1.15068e+06	53428.9	3.1397e+06	2650.45	791039	277806	154217	210499	181918	663191	855750	421648	367991	314078	-1779.1	95270.3	2.17452e+06	4.65156e+06	422377	1.18576e+06
g1198	38464	-2102.14	145628	1.35567e+07	451868	816548	245731	2.56808e+06	5.12985e+07	7.14934e+06	77734.8	390217	4109.38	8.19265e+06	1.35693e+07	178426	761591	885693	351348	19859.7	345876	81807.6	476990	3.31761e+06	1.88577e+06	301523	3.58747e+06	878249	2.73897e+06	5.84903e+06	155922	1.18395e+07	238143	3.96609e+06	190153	214674	270963	703330	2.41665e+06	1.39588e+06	1.15882e+06	2.24021e+06	1.43346e+06	13175.9	261486	9.35661e+06	2.55837e+07	7.54798e+06	1.97844e+06
g1199	16905.6	6179.51	13020.7	716078	73609.3	100224	18647.4	143261	1.27023e+07	987503	-9675.08	56264.6	26029.6	5.00407e+06	943850	20411.6	39594.5	79299.4	161207	8077.56	56757.4	31390.2	145084	422780	263981	75313.4	477524	124949	285714	457025	22241.8	1.11425e+06	10362.5	240047	41789.8	-29567.8	137819	82840	367709	506578	10059.2	95420.8	115079	9681.42	8861.29	846410	1.87433e+06	287426	804147
g1200	10177.5	-1636.16	35851.4	912607	132501	162670	32888.2	193543	2.81481e+07	1.08601e+06	33682.3	25788.8	15475.6	1.13298e+07	947187	44228	53465	43463.5	355606	8408.2	23930.3	8699.33	180216	295205	194245	141157	763737	113318	242209	736831	20747.8	876758	-14391.4	327476	73813.1	47522.2	238843	38345.2	260728	425383	-53185.7	108406	91989.3	-8531.63	26027	981042	1.8917e+06	383348	4.51073e+06
g1201	11359.6	-10268	30805.4	4.65001e+06	69895.8	303557	80955.8	269192	6.21583e+07	1.9899e+06	-28594.1	1.88627e+06	151662	2.65428e+06	4.95889e+06	50651.6	393537	560463	200869	27006.4	14971.9	34832.8	377103	528146	322400	183685	748066	74206.4	721994	1.49863e+06	26717.7	3.28851e+06	46377.7	952312	81897.4	208859	187775	38248.2	649270	717367	224839	525231	336790	7298.67	92595.3	1.65037e+06	4.89012e+06	550976	201663
g1203	4781.8	25905.5	28421.8	8.69976e+06	219886	308206	100058	1.86027e+06	3.18359e+07	2.24862e+06	22405.7	155939	139138	4.99857e+06	4.95683e+06	46567.5	275611	902936	467181	76661.2	29536	105731	1.06324e+06	1.3271e+06	763724	366190	2.54085e+06	464179	791453	731228	-432.742	3.5343e+06	493756	2.42636e+06	597034	2.60858e+06	356147	220060	717981	982119	569459	321362	340117	6183.07	49495.7	3.27469e+06	6.5151e+06	1.30878e+06	1.13291e+07
g1204	547.951	44588.4	28690.1	4.6995e+06	223154	276988	323087	789331	4.18162e+07	2.18484e+06	51133.9	120647	35510.3	4.62398e+06	3.9391e+06	45331.8	238371	814658	375162	49038.3	33644.3	78183.9	1.43527e+06	783803	443160	446107	1.3845e+06	260222	908749	1.14823e+06	-14276.4	3.93158e+06	319954	1.24756e+06	382849	982996	357753	240221	674281	683973	21046.4	427063	381628	3115.76	35033.8	5.96809e+06	1.24278e+07	1.90075e+06	8.16123e+06
g1205	22259	41467.2	34174.1	6.19321e+06	315032	400446	166532	1.28774e+06	9.02217e+07	3.29059e+06	918553	174378	27283.3	2.76321e+06	6.89933e+06	30467.5	61946.5	3.69315e+06	1.84559e+06	298522	36893.9	627410	859434	1.32255e+06	794770	261945	6.48249e+06	356766	1.35277e+06	2.51353e+06	157155	7.42845e+06	1.61779e+06	1.66324e+06	159371	-1.16115e+06	1.44556e+06	269298	1.29946e+06	1.97799e+06	2.04268e+06	296172	526642	-6525.26	-129955	1.96132e+06	4.02535e+06	1.85603e+06	3.08119e+07
g1206	-2476.41	-5784.14	122193	1.07815e+07	747369	667559	165844	507123	1.63145e+07	9.34763e+06	52099.2	2.12864e+06	72882.9	874466	1.57855e+07	26086.3	1.33986e+06	1.01892e+06	772798	-11613	10421.5	-29787.8	1.50158e+06	5.55535e+06	3.6658e+06	40218.3	1.49899e+07	864940	3.38206e+06	895468	376800	2.10254e+07	138023	4.2664e+06	459405	1.55086e+06	629195	634335	2.52907e+06	2.99047e+06	5.3096e+06	137479	1.83003e+06	-1949.81	634424	713884	865859	5.77949e+06	7.03915e+06
g1207	28561.8	6159.07	57235.7	1.54874e+06	215523	322204	124659	127225	3.59799e+07	1.87671e+06	59660	32651.7	4691.69	4.58472e+06	2.19434e+06	40514.9	356726	105599	304592	4903.53	256530	100657	252411	1.12671e+06	711532	145834	1.1647e+06	348329	677195	1.0782e+06	44770.6	2.80563e+06	-3972.95	561546	463328	87694	703498	111652	598116	753433	377587	290305	271562	36108.8	107050	2.27601e+06	4.69551e+06	458180	1.18768e+06
g1208	-6480.71	-9862.13	35827.3	700520	104530	320586	50964.3	80915.8	2.18888e+07	747198	21156.7	29927.4	-20212.5	3.81487e+06	828061	16299.8	92715.8	90524.9	846684	10217.4	7314.2	162784	93477.1	573355	384762	65814.1	990507	168987	279527	1.0321e+06	14877.1	1.1004e+06	-32152.1	235493	375741	21522.3	586187	30139.9	432637	424732	74140.7	276305	131994	-2913.82	40853.7	2.29628e+06	4.76679e+06	119886	315896
g1209	26033	14076.2	21480.6	641810	62896.8	161310	66340	27749.8	2.38807e+07	659837	-8742.4	42332.7	-12250.2	3.30378e+06	719704	19239.4	74299.8	75692.2	798041	52814.9	23972.6	54877.6	104504	578273	353868	80966.6	302181	119877	204440	745123	8401.25	810260	2852.2	224857	266630	-17339.7	189747	21036.7	405626	487171	26872	203898	82630.2	5556.63	-16672.4	2.37908e+06	4.80969e+06	169690	232736
g1210	42230.8	59574.2	212670	3.95438e+07	803827	758708	2.65857e+06	1.88158e+06	2.01371e+08	1.22383e+07	242605	443573	725570	1.89245e+07	3.37253e+07	137306	2.8753e+06	1.43828e+06	2.75782e+06	384087	474845	261996	2.09168e+06	4.0633e+06	3.19284e+06	1.07926e+06	7.45004e+06	1.20901e+06	2.1379e+06	4.93068e+06	113860	1.22892e+07	353591	7.92201e+06	1.28368e+06	2.00319e+06	777223	554108	3.7542e+06	3.21771e+06	203711	2.03986e+06	1.44153e+06	7779.66	335550	6.24732e+06	1.63064e+07	2.48492e+07	3.34874e+06
g1211	42953.3	22714.2	137383	2.88394e+07	1.11986e+06	1.02207e+06	942331	661464	4.82293e+07	1.76713e+07	56826.9	228402	342978	5.14828e+06	3.2389e+07	60073.3	4.53587e+06	823761	1.11049e+06	50709.9	149343	52561.2	1.33248e+06	1.96655e+06	2.32318e+06	551778	1.02671e+07	1.21045e+06	3.65957e+06	2.78265e+06	170616	2.26248e+07	201794	7.83803e+06	384733	1.29661e+06	1.58527e+06	1.32382e+06	3.00815e+06	3.27153e+06	1.35048e+06	780790	2.41288e+06	1049.12	2.35283e+06	3.88991e+06	8.67297e+06	4.14366e+06	9.06804e+07
g1212	-663.118	-5966.73	23449.7	1.37845e+06	206019	588222	46280.6	129989	2.80071e+07	2.09939e+06	7774.98	150745	6798.21	4.81778e+06	2.26942e+06	77275.6	46825.8	238501	185531	35143.5	141220	27260.8	73922.3	1.34842e+06	899252	63112.7	1.05801e+06	424382	772283	2.48091e+06	36850.7	2.70204e+06	57592	457165	411354	74210.7	188388	178722	988606	750873	378837	750998	253777	12872.1	94436.5	2.78206e+06	7.60363e+06	404487	983362
g1213	44951.4	2503.18	76885.8	4.76186e+06	219893	341093	179928	993905	6.91978e+07	2.57237e+06	126904	233787	17843.5	7.14853e+06	4.13865e+06	54814.5	249668	377047	334608	105023	61951.5	257150	384795	1.09456e+06	795293	258446	1.54646e+06	400820	1.16544e+06	1.81136e+06	55964.1	4.5014e+06	105497	1.66566e+06	86791.4	104274	1.08396e+06	263684	819437	768886	181895	578373	678151	10813.6	147568	7.02285e+06	1.54608e+07	1.12046e+06	1.0304e+07
g1214	23523.2	-1629.83	86086.3	1.0481e+07	471977	692779	134324	176714	4.68615e+07	8.02298e+06	75566.8	188360	19308.7	7.13589e+06	1.2427e+07	250222	764205	327079	221598	67858.5	302346	90790.1	295869	2.69913e+06	2.04782e+06	378684	3.62462e+06	915746	2.05079e+06	4.52748e+06	143911	9.07621e+06	12869.4	2.84129e+06	1.31754e+06	-160818	323250	459516	2.06664e+06	1.23915e+06	530861	1.71072e+06	892025	35623.3	343771	5.59875e+06	1.57239e+07	1.06551e+06	2.52817e+06
g1215	74552	7163.81	74833.5	2.04055e+06	366812	731017	165711	114507	4.71999e+07	2.81066e+06	17949.1	289150	12431.1	4.79396e+06	3.1271e+06	80730.8	112675	188679	189597	10023.9	280636	36322.9	196071	1.66073e+06	1.13989e+06	183094	1.8569e+06	426955	1.21349e+06	2.30262e+06	88868.7	4.21615e+06	26224.7	856473	524526	37292.2	201870	264686	1.06208e+06	783251	532318	737297	422123	23560	116253	4.6554e+06	1.08052e+07	590996	1.06082e+06
g1216	61510.1	2263.54	53120.2	1.57173e+06	329530	514545	131958	122893	2.0561e+07	3.02372e+06	30826.3	292952	-5052.49	3.07016e+06	2.84546e+06	64378.6	64257.3	167860	209142	22694.2	344075	84880	108752	1.95284e+06	1.26284e+06	113922	1.46427e+06	483838	1.21316e+06	1.80404e+06	75250.1	4.8753e+06	45473	617086	811442	108693	199348	238940	995325	937039	680415	494006	464391	28591.7	163101	2.40118e+06	5.63966e+06	220242	1.51972e+06
g1218	43192.2	37010.3	48159.5	4.0126e+06	249723	371024	159275	320134	3.04903e+07	2.56346e+06	183272	271794	40870.5	1.56441e+06	4.08467e+06	59733.5	383942	493491	1.61149e+06	114013	6604.02	95416.4	803787	1.16381e+06	746135	313439	1.97317e+06	215959	1.11139e+06	798860	8159.82	4.58856e+06	141120	1.05196e+06	446274	572637	262178	303923	631209	734680	87538.7	373120	548020	17052	129671	1.64608e+06	3.96926e+06	916326	832092
g1219	23704.3	-12140.3	211428	2.72149e+06	678115	914319	130976	224435	1.99065e+07	4.67551e+06	3987.06	227049	-73788.5	3.72334e+06	5.25339e+06	166210	190543	322901	1.84739e+06	29899.9	392527	85923.5	408199	2.46315e+06	1.72703e+06	349036	3.23585e+06	526417	2.21457e+06	1.76739e+06	91885.9	7.12775e+06	112738	1.11324e+06	267659	2.23993e+06	199999	357522	1.1005e+06	911201	1.17693e+06	756205	705350	22368.3	101674	2.19147e+06	6.04528e+06	415259	2.35808e+06
g1220	19469.6	-15560.5	64636.3	1.91429e+06	333156	495893	83750.1	96758	1.94862e+07	3.1733e+06	3854.07	229315	-7619.76	3.58275e+06	3.67411e+06	53237.6	114391	92733.7	1.51089e+06	102925	480414	104734	189802	1.79045e+06	1.09009e+06	181272	2.1225e+06	343728	1.37695e+06	1.35837e+06	74511	4.85879e+06	29602.2	925825	163968	143638	196554	313202	859198	929673	703666	509140	483980	6604.76	94750.8	1.9021e+06	4.71632e+06	310980	707388
g1229	14996.5	2772.78	89657.5	2.29074e+07	845405	731714	775563	490178	3.94568e+07	1.33335e+07	57810.5	68838.9	288604	4.26016e+06	2.40173e+07	38067.2	3.41498e+06	771967	861718	42292.5	105616	74906.9	891846	1.34202e+06	1.76759e+06	471328	8.30839e+06	816282	2.33557e+06	2.0544e+06	42917.4	1.46247e+07	201688	5.61974e+06	133594	1.15951e+06	1.34284e+06	838475	2.43539e+06	2.61609e+06	463183	708999	1.53918e+06	-595.004	1.97356e+06	3.1814e+06	7.17644e+06	3.67999e+06	7.97322e+07
g1230	75320.9	4427.3	119045	9.12547e+06	704999	655388	177315	262533	1.07958e+08	1.28633e+07	60487.4	217959	28953.6	1.07428e+07	1.44957e+07	31711.6	529060	134661	1.86326e+06	404880	2346.98	116333	1.37823e+06	3.29305e+06	2.27968e+06	532794	7.38686e+06	479625	4.29529e+06	1.93768e+06	4.6522e+06	1.68322e+07	35714.8	3.632e+06	455266	-226232	2.25645e+06	711381	1.16865e+06	1.30304e+06	-44504	486332	1.92654e+06	-2290.99	568096	3.41037e+06	7.51307e+06	3.25792e+06	1.31677e+07
g1231	25199.5	6579.2	135730	1.90278e+07	928297	1.23121e+06	179597	-72021.8	1.39064e+08	2.65948e+07	8261.78	-148549	4027.91	8.33239e+06	1.60216e+07	58603.8	173999	161432	4.27249e+06	23748.4	44068.4	1678.44	452841	1.8225e+06	1.8853e+06	112866	9.20852e+06	657647	4.01507e+06	4.91362e+06	2.08974e+06	2.01005e+07	12242.7	6.12333e+06	466724	3.25234e+06	656033	909629	1.51896e+06	1.58154e+06	1.14199e+06	396289	1.63922e+06	11950.5	829475	3.87063e+06	9.37444e+06	3.41117e+06	3.57674e+07
g1232	28729	-5842.83	99120	6.43234e+06	513252	1.07047e+06	112990	612247	7.33226e+07	1.06056e+07	5636.23	2681.07	742960	3.5598e+06	9.58509e+06	79399.3	409922	404401	2.01603e+06	14420.5	64478.5	-23620.8	373961	2.13945e+06	1.05466e+06	29938.2	3.84229e+06	953342	2.09257e+06	3.68488e+06	46012.8	8.97447e+06	50774.2	1.98995e+06	776742	1.01995e+06	333782	403517	1.37201e+06	1.33036e+06	2.01582e+06	920154	788742	-5492.35	84250.1	8.99332e+06	2.1281e+07	4.24323e+06	2.68025e+06
g1234	3013.21	4106.55	85890.3	1.7573e+07	275399	425286	255235	3.5343e+06	7.23201e+07	5.86163e+06	362910	1.68908e+06	169370	5.24577e+06	9.18497e+06	40481.5	752998	1.77617e+06	1.56396e+06	256339	46770.4	252050	1.88558e+06	4.07923e+06	2.36452e+06	1.20288e+06	9.58731e+06	752462	1.02432e+06	1.62305e+06	-116141	5.5408e+06	507548	3.93677e+06	304570	2.06748e+06	428488	191272	1.67886e+06	2.44113e+06	-294589	607132	891662	-8768.73	274036	1.03225e+06	1.71585e+06	1.49643e+06	1.17636e+07
g1235	5375.31	10967.5	40731	1.27943e+07	146803	308378	204507	2.21574e+06	3.91246e+07	2.94783e+06	81991	50961.8	64246.2	1.25429e+06	4.96629e+06	13341.8	1.15152e+06	472247	888122	105030	52039.4	147135	753526	1.23211e+06	675179	371089	3.79888e+06	338216	525333	577030	19873.8	2.72493e+06	154880	3.85031e+06	76189	626745	255279	120834	867209	751031	-197730	455532	567315	-3132.28	159434	871987	1.59757e+06	1.82445e+06	1.54405e+06
g1236	10317.3	-7181.04	26232.9	952055	217639	518363	59737.5	86772.1	1.90576e+07	1.49114e+06	30275	126046	-13613	4.22862e+06	1.67474e+06	44511.5	56327.1	198792	121348	29175.7	103405	30292.4	91243.6	1.06784e+06	674365	72443.5	831031	290645	659573	1.40798e+06	33156.8	2.27394e+06	42438.4	449782	543561	-11481.1	142437	153456	599392	508005	269293	408991	229525	364.222	56326.9	1.92974e+06	4.95535e+06	196994	929578
g1237	31698.9	7786.72	39019.6	904063	218052	577085	94770.5	108240	2.04179e+07	1.60226e+06	-123.354	146619	-19445.5	5.78588e+06	1.69512e+06	100025	49212	387744	159534	24626.8	164429	35772.5	140704	816033	555975	115475	1.04399e+06	274891	699407	1.78352e+06	27163.9	2.41301e+06	103655	413401	429293	-1392.87	213278	150376	704390	482890	208429	574034	228943	423.938	84884.4	2.15855e+06	5.81413e+06	279223	596464
g1238	104453	-8311.49	154410	1.15738e+07	697807	834869	229456	924599	6.67701e+07	7.50107e+06	200604	537948	210115	9.09754e+06	1.35532e+07	2899.77	319051	-89604.3	483089	163776	171430	291970	1.64152e+06	2.62432e+06	2.01296e+06	1.01542e+06	4.70414e+06	452126	2.43426e+06	954342	158366	9.84688e+06	-18811	3.51334e+06	2.11962e+06	662925	1.45814e+06	619214	890674	1.08963e+06	432018	489890	1.10257e+06	-4194.91	413200	2.58629e+06	4.46501e+06	1.85118e+06	5.1239e+07
g1239	12298.8	-5036.45	18711.2	1.80243e+06	231063	485534	70043.6	45500	2.17766e+07	2.94854e+06	35469.6	168438	9078.09	2.96345e+06	3.12829e+06	27953.1	67484.1	12481.2	134174	17647	117604	14425.8	102967	1.35234e+06	850206	110958	1.39477e+06	341034	1.02406e+06	1.38743e+06	66880.3	4.0722e+06	-9313.99	810481	802108	101848	150800	277807	638225	656939	523162	422793	385704	13491.4	126557	1.78259e+06	4.13969e+06	333514	831217
g1240	3445.85	-3864.69	34008.4	1.7914e+06	243756	537734	75464	41091.3	2.30766e+07	3.07459e+06	38996.3	144770	12201.1	2.91542e+06	3.3295e+06	-8174.61	22262.1	-104540	119203	14119.9	135553	76152.6	43791.1	1.41698e+06	945279	145439	1.61513e+06	459521	958528	1.36737e+06	54837.6	3.81323e+06	-66375.1	722100	1.13376e+06	63755.3	186777	247195	689452	685554	732004	489864	385943	16037.5	164602	2.03256e+06	4.66899e+06	459050	1.37866e+06
g1272	41664.4	3734.67	77241.4	3.16789e+06	444485	506318	73793.1	89807.3	1.45409e+07	4.48361e+06	-10517.8	547055	-30152.5	3.9438e+06	5.92799e+06	201115	126402	310106	436703	101876	271406	124331	297447	1.56548e+06	965129	268812	2.97264e+06	373457	2.22373e+06	1.34711e+06	90809.6	7.78082e+06	76289.3	1.43449e+06	179845	1.88654e+06	76583.3	468322	912478	905586	621835	552601	807604	34994.2	81662.1	1.77102e+06	4.74782e+06	517246	900831
g1273	40143.9	7420.55	87896.6	5.76049e+06	949326	1.05889e+06	225599	105486	6.3238e+07	9.61933e+06	67681.8	963070	-5136.44	1.03713e+07	1.27442e+07	199789	473818	270791	329840	106774	458563	196764	772767	5.12546e+06	3.27315e+06	697241	8.60093e+06	769200	4.11305e+06	1.95779e+06	122879	1.4641e+07	47774.4	2.91751e+06	1.84765e+06	1.30574e+06	436976	944912	1.9795e+06	1.56083e+06	-56647.4	1.01671e+06	1.61884e+06	14232.4	690357	4.02585e+06	8.33788e+06	1.1889e+06	3.13795e+06
g1274	289719	25964.4	343553	3.30153e+07	1.08979e+06	1.50509e+06	968440	8.78351e+06	3.1336e+07	9.90351e+06	105497	878252	879042	3.58574e+06	1.81974e+07	-9207.29	1.03163e+06	1.07227e+06	180190	133172	28895	183904	2.63678e+06	3.35814e+06	2.01731e+06	1.15929e+06	6.89238e+06	548572	3.72003e+06	3.03869e+06	97517.6	1.65267e+07	171378	9.18563e+06	1.05383e+06	1.41855e+06	334254	943525	2.21921e+06	1.79332e+06	-25979.6	1.33722e+06	1.77615e+06	-19393.4	520321	3.58736e+06	9.40863e+06	5.25058e+06	2.059e+06
g1275	237358	20621.3	236111	8.78893e+06	315700	427517	622663	1.39188e+06	3.54829e+07	3.6732e+06	107413	556398	226768	3.63312e+06	8.29444e+06	-11984.2	537818	1.39817e+06	274583	172810	417121	357060	1.47114e+06	1.54506e+06	793870	684666	2.87461e+06	376121	1.534e+06	1.29425e+06	28210.8	6.99002e+06	252011	2.5852e+06	511793	323875	401789	371918	744762	687179	-214653	630543	716861	10833.5	142774	3.0673e+06	6.41408e+06	3.47349e+06	3.58275e+07
g1276	32901.4	-4572.41	91450.5	5.59871e+06	909541	1.02829e+06	234026	82392.6	6.26115e+07	9.16357e+06	46242.9	914767	5025.33	1.01715e+07	1.2153e+07	184613	432069	209889	314176	92189.2	470577	201874	740389	4.91653e+06	3.18577e+06	706963	8.34007e+06	716440	3.9259e+06	1.93634e+06	124501	1.40547e+07	-11493	2.80317e+06	1.81065e+06	1.2436e+06	399278	931045	1.96254e+06	1.41517e+06	-71534.1	1.06363e+06	1.54596e+06	5761.28	639815	3.94296e+06	8.2209e+06	1.00829e+06	2.97219e+06
g1277	139994	11081.2	161132	2.49747e+07	1.38242e+06	1.35899e+06	324120	1.28538e+06	8.16089e+07	1.85783e+07	250269	1.77462e+06	-665.648	1.25747e+07	3.26708e+07	155105	2.06058e+06	349845	379071	566070	152955	538941	1.42162e+06	6.72148e+06	3.91825e+06	886758	1.32676e+07	1.46724e+06	7.16354e+06	6.56537e+06	230115	2.88876e+07	121529	7.35929e+06	1.36955e+06	1.20603e+06	1.3847e+06	1.38847e+06	4.47967e+06	2.26075e+06	221968	3.13775e+06	5.85884e+06	-4256.76	1.14453e+06	1.17363e+07	3.00943e+07	6.39553e+06	5.26728e+06
g1278	72465.5	20308.5	216431	8.4445e+06	1.09661e+06	1.03438e+06	445784	-26674.4	8.54849e+07	1.5145e+07	106502	724122	-14340.4	8.08363e+06	1.63372e+07	179155	332178	265253	1.9562e+06	99746.8	-24266.8	83280.1	669481	7.0397e+06	4.15192e+06	299547	1.09128e+07	1.08556e+06	4.34611e+06	4.16008e+06	453743	2.12839e+07	49693.2	3.87387e+06	608219	1.73287e+06	649499	1.09326e+06	3.29201e+06	1.96693e+06	388451	1.04512e+06	2.07415e+06	-7710.67	854352	4.34874e+06	9.82613e+06	2.30417e+06	7.34563e+06
g1279	79766.3	6470.58	93828.4	4.71886e+06	750511	1.02815e+06	273006	252779	4.90328e+07	7.51366e+06	87932.9	943187	610.258	8.54945e+06	9.48397e+06	153891	308003	438351	499589	51865.4	174555	280759	1.11163e+06	3.65327e+06	2.24149e+06	585065	6.75455e+06	659306	3.27307e+06	2.75931e+06	82922.2	1.24375e+07	123783	2.141e+06	287166	3863.44	436897	764186	1.84965e+06	1.57248e+06	268854	1.0664e+06	1.28773e+06	-3242.22	236091	3.06572e+06	7.99399e+06	787010	2.69007e+06
g1280	58202.6	200.148	122110	4.06528e+06	605873	882069	324807	216017	2.8407e+07	5.85109e+06	43783.8	514742	-57175.6	4.23919e+06	6.77662e+06	100843	190936	195788	596803	28877	243898	43166	299878	2.25166e+06	1.49862e+06	294219	3.83816e+06	413925	2.46543e+06	2.95781e+06	170104	1.05781e+07	91394.3	1.77622e+06	1.72085e+06	588422	308321	756784	1.44095e+06	985307	1.13922e+06	891422	1.09715e+06	9952.31	273776	4.22745e+06	9.9988e+06	366630	1.49456e+06
g1281	42298.8	-15284.3	84274.4	3.34974e+06	860448	1.31541e+06	168266	684439	2.40156e+07	5.951e+06	19715.1	690356	27475.4	4.28892e+06	7.59361e+06	122534	339187	579345	308403	35140.6	20280.2	70916.6	203270	1.95454e+06	1.23681e+06	212107	3.17659e+06	423629	2.95965e+06	2.35666e+06	109476	1.0886e+07	81761.9	1.4352e+06	450794	1.18749e+06	165019	644816	1.22848e+06	900269	1.75279e+06	749514	1.0121e+06	27411.2	237397	2.10183e+06	4.86119e+06	521340	1.01594e+06
g1282	27440.2	-4597.6	84452.7	2.48816e+06	542534	763884	169374	116497	2.92213e+07	5.89316e+06	47553.2	461950	-20099.6	4.24058e+06	6.17424e+06	134458	86941.2	215304	448888	141268	80753.9	119725	1.96774e+06	1.82851e+06	1.19113e+06	1.10703e+06	4.32089e+06	315860	2.25664e+06	2.3027e+06	48653.8	9.18097e+06	992.7	1.21006e+06	471674	1.09924e+06	125478	501886	1.27711e+06	813568	-64769.8	1.20023e+06	932086	-785.214	118778	3.66829e+06	7.64722e+06	704954	2.25928e+06
g1283	58912	9936.98	104629	6.81276e+06	898496	839113	240000	106774	5.24164e+07	1.09812e+07	83970.4	1.5504e+06	17843.4	6.85013e+06	1.36409e+07	186653	267584	346685	358542	141557	236997	184988	717423	5.18582e+06	2.92799e+06	388751	8.32769e+06	1.02605e+06	4.58284e+06	2.73596e+06	159466	1.77871e+07	53554.6	3.06696e+06	449027	621514	530166	775514	2.34716e+06	1.9631e+06	427240	1.03714e+06	1.94202e+06	-2988.59	634359	4.50867e+06	1.09832e+07	1.41727e+06	4.20362e+06
g1284	33860.1	-11478.1	118869	6.66318e+06	836203	818252	297078	148496	7.32533e+07	1.08203e+07	62031.4	1.05822e+06	-28167.9	1.0457e+07	1.32699e+07	133347	360538	214988	430606	85368.9	138619	119104	1.08136e+06	4.82222e+06	3.10757e+06	620485	7.40505e+06	785927	4.45506e+06	3.47114e+06	103834	1.72973e+07	57295.6	3.16978e+06	521456	866240	394798	1.0096e+06	2.54576e+06	1.56453e+06	309078	1.36237e+06	1.81094e+06	8544.95	471473	5.75895e+06	1.3659e+07	1.36621e+06	2.52322e+06
g1285	1990.17	-20502.7	76689	2.73165e+06	444998	593198	169838	131155	2.85005e+07	4.654e+06	66997.4	461071	6393.09	3.83604e+06	5.6613e+06	93212.8	130389	319363	238498	141881	277103	107772	981629	1.90074e+06	1.19342e+06	481185	2.79327e+06	514644	2.02875e+06	1.55744e+06	93657.6	7.77056e+06	24138.2	1.35383e+06	601443	-23535.9	324339	492645	833469	901667	680856	609752	825210	32340.8	262122	4.05952e+06	9.21447e+06	560210	1.38642e+06
g1286	49855.5	16270	150422	1.03171e+07	1.13355e+06	1.01245e+06	227742	-98308	1.1812e+08	2.19962e+07	4988.96	480336	51859.9	1.86408e+07	1.78331e+07	168928	1.45632e+06	135108	809695	178382	15986.1	105448	903171	5.67987e+06	4.5946e+06	266051	9.56419e+06	1.13646e+06	5.15274e+06	4.27818e+06	1.38299e+06	2.26918e+07	5607.75	4.59282e+06	904374	503322	952061	912612	3.04646e+06	1.59786e+06	149956	702697	2.26907e+06	-24722.1	976129	6.75235e+06	1.77017e+07	4.26267e+06	5.85311e+06
g1299	31963.2	1062.74	78001.9	5.38839e+06	663379	867054	193727	139692	7.21458e+07	9.52255e+06	45099.2	776258	3561.55	8.29977e+06	9.9625e+06	71088.2	147359	452284	349130	93995.2	56245.5	23243.8	157438	2.7136e+06	2.21146e+06	160799	7.37672e+06	634391	2.96174e+06	3.24452e+06	764366	1.19392e+07	292005	2.43157e+06	697221	779416	414024	528201	1.66041e+06	1.27111e+06	483054	926003	1.51652e+06	15453.5	411464	4.83947e+06	1.00679e+07	2.10471e+06	1.23471e+06
g1300	65092.1	-1341.23	69219.6	4.83648e+06	778810	1.07967e+06	235697	299075	4.65755e+07	7.54681e+06	20418.1	639975	-24263.4	9.67339e+06	1.06241e+07	88157.9	179538	344136	390175	136288	468531	134086	381386	2.6514e+06	2.16024e+06	477499	4.90434e+06	851625	3.07002e+06	3.97812e+06	79863.2	1.24147e+07	161542	2.04996e+06	961968	824793	239940	648989	3.48402e+06	3.41697e+06	1.39309e+06	1.95691e+06	1.1828e+06	-2470.64	292214	5.1926e+06	1.24633e+07	1.58787e+06	2.08474e+06
g1301	121850	10353.9	134269	6.13402e+06	869037	1.16293e+06	318477	-58734	4.90553e+07	1.04132e+07	81554.9	859384	-27363.9	3.99867e+06	1.11087e+07	57122.5	249594	288838	209405	304073	171846	305342	471564	4.40679e+06	2.895e+06	478704	7.0606e+06	692481	3.88839e+06	2.98618e+06	53004.4	1.50682e+07	162237	2.83191e+06	2.07852e+06	659084	344322	1.12194e+06	2.58376e+06	1.95222e+06	630838	1.51927e+06	1.58388e+06	2063.2	564029	4.3597e+06	9.85585e+06	928578	1.931e+06
g1305	32192.5	-5471.49	127720	3.15061e+07	1.23605e+06	1.0727e+06	842937	643646	4.36047e+07	2.02883e+07	73429.9	343062	260023	4.91178e+06	3.72853e+07	70487.4	5.25631e+06	794026	986480	66602.7	194991	88246.4	1.6472e+06	2.45549e+06	2.45703e+06	702042	1.27317e+07	1.02261e+06	4.31155e+06	2.49531e+06	134322	2.68347e+07	236289	8.8779e+06	511033	1.52285e+06	1.539e+06	1.32566e+06	3.14278e+06	3.59419e+06	590970	777045	2.89618e+06	-5289.65	2.68082e+06	3.50746e+06	7.47649e+06	5.34662e+06	9.45326e+07
g1308	36025.6	-3951.78	90365.1	3.34145e+06	988710	1.15378e+06	248908	130029	4.43114e+07	7.95769e+06	64090.9	310127	-89701.4	7.14468e+06	7.61598e+06	194025	300806	455264	534793	101221	100522	138941	184007	2.79745e+06	2.13209e+06	530107	5.10013e+06	742571	2.69976e+06	4.66369e+06	145245	1.04579e+07	123979	1.46581e+06	552060	3.04012e+06	359288	421196	2.50005e+06	1.01197e+06	457805	1.85433e+06	915054	7819.61	357979	6.04059e+06	1.35124e+07	1.18304e+06	1.6745e+06
g1309	68036.2	-7850.78	158936	5.22298e+06	868378	1.61021e+06	570404	155685	6.8538e+07	6.75744e+06	84643.4	431224	-192729	1.22114e+07	1.1756e+07	239568	353248	658327	714246	221732	257894	184110	464862	1.98364e+06	1.50442e+06	616078	3.95042e+06	533845	3.34647e+06	4.96181e+06	133549	1.04714e+07	249203	2.29918e+06	604095	553003	289859	977046	2.61505e+06	1.23149e+06	963982	2.03099e+06	1.0125e+06	5589.01	278053	7.33823e+06	1.5304e+07	2.40392e+06	659851
g1310	60495.1	-9492.79	183866	6.77277e+06	1.13028e+06	1.32142e+06	351692	92570.1	6.37341e+07	1.40683e+07	137233	708406	-58801.1	1.13238e+07	1.65847e+07	220799	405701	430286	742619	452911	67455.8	445842	236281	4.45893e+06	3.89395e+06	550041	8.82665e+06	1.07347e+06	4.63928e+06	7.06126e+06	325258	1.8085e+07	126997	3.10942e+06	1.00618e+06	1.00128e+06	508669	888982	4.20323e+06	1.73952e+06	890423	2.67271e+06	1.71595e+06	8567.81	696393	7.30748e+06	1.85277e+07	2.17835e+06	1.42569e+06
g1329	-1180.58	-26591.3	62526.4	3.05225e+06	520232	935376	128286	350621	3.23419e+07	4.37932e+06	105626	448094	51117.4	4.88983e+06	5.0996e+06	100712	296484	355148	180794	99958.5	370222	55426	404780	2.35473e+06	1.46222e+06	287662	2.26871e+06	663641	1.8458e+06	2.21239e+06	81903.1	6.35869e+06	106466	1.29997e+06	784670	538861	213003	417752	1.23993e+06	1.02366e+06	1.06691e+06	701360	594375	11629.8	134273	3.80303e+06	8.53671e+06	572248	2.89355e+06
g1330	50986.5	-599.891	52801.7	1.4221e+06	237943	329661	111890	99399.5	1.59727e+07	2.48864e+06	29926.1	212828	-13317	3.23105e+06	2.71549e+06	45704.7	96051.6	45050.2	124121	71664.8	-3603.34	44003.3	87170	1.00991e+06	570884	139508	1.56519e+06	255595	1.02949e+06	1.50573e+06	71937.4	4.09856e+06	8386.98	625786	645846	431616	140945	246372	717908	565361	684900	487327	446068	18556.4	125222	1.76789e+06	4.29706e+06	43084	541080
g1331	11804.9	-25696.3	22982.9	5.07012e+06	792164	797445	89146.9	44175.1	5.54655e+07	1.02908e+07	42071.8	995522	38410.3	6.543e+06	1.06912e+07	79028.8	248783	75938.8	305390	133285	44853.2	175995	296215	3.78365e+06	2.62855e+06	354647	7.06403e+06	1.05351e+06	3.84516e+06	4.44701e+06	94938	1.56143e+07	-16637.6	2.16861e+06	833374	694307	400890	890706	2.64071e+06	1.52346e+06	588168	1.33642e+06	1.54766e+06	12101.5	625636	5.81273e+06	1.47702e+07	1.16078e+06	2.46299e+06
g1332	-37433.1	-53056.6	58838.1	3.23311e+06	318471	386093	122794	215646	4.17577e+07	2.26778e+06	32125.8	300252	89075.2	3.09678e+06	3.78057e+06	68068.8	244341	270459	876562	101584	53392.1	175907	615756	1.04622e+06	664780	542755	2.36873e+06	210822	838046	961244	754087	3.58318e+06	102609	928010	136218	2.85041e+07	1.84428e+06	213936	1.87919e+06	2.22168e+06	5.87211e+06	892071	335412	2609.04	100561	1.5648e+06	2.46613e+06	686302	872155
g1333	116990	16037.6	252936	3.90853e+06	205423	200020	429559	554086	8.4295e+07	2.76631e+06	74931.9	205538	73640.3	2.43006e+06	6.67049e+06	-92081.1	35394.4	-129798	679021	6119.45	126624	104316	468464	1.20135e+06	676113	648664	2.60562e+06	128419	844538	1.05794e+06	72176.9	4.34465e+06	-17612.7	1.18377e+06	132649	4.23794e+06	381104	143821	1.23515e+06	1.37207e+06	634544	670371	502535	23328.3	446498	2.53544e+06	5.26462e+06	1.26656e+06	331588
g1334	176415	70320	219709	6.36008e+06	409523	408562	451835	1.33578e+06	9.84636e+07	5.90322e+06	281469	572320	71604.5	9.1128e+06	1.01763e+07	14357.4	451777	247614	1.53233e+06	270196	142490	488784	1.58302e+06	1.68007e+06	1.12674e+06	1.11276e+06	5.28225e+06	438805	2.63892e+06	1.10119e+06	-8424.12	1.08399e+07	43096.8	2.17594e+06	198542	7.15004e+06	2.52395e+06	557067	2.20499e+06	2.32709e+06	-350625	868514	1.08619e+06	16035	315467	2.81118e+06	4.50405e+06	542060	1.39388e+06
g1335	40375.4	-41231	132094	5.05809e+06	620584	700317	559104	575021	3.40119e+07	6.15665e+06	33581.2	779174	91650	4.90595e+06	8.5196e+06	85141.8	223949	412282	388476	81074	5235.66	162257	519337	2.5598e+06	1.57476e+06	255644	4.47791e+06	480432	2.73832e+06	1.69494e+06	60055.2	1.06755e+07	142202	2.20163e+06	492836	1.53965e+06	392450	688120	1.34953e+06	1.42704e+06	293884	598940	1.20431e+06	-10705.7	243705	1.67029e+06	3.98576e+06	1.51619e+06	1.36978e+06
g1341	75596.4	-14288.2	166112	1.69142e+07	552074	1.0472e+06	385673	864334	8.51713e+07	6.00109e+06	90975.9	623338	35189.6	1.03607e+07	1.40809e+07	154974	1.27447e+06	1.31666e+06	817899	94408.7	266631	123894	1.65213e+06	1.89397e+06	1.39119e+06	469658	3.82132e+06	509095	2.41049e+06	4.55403e+06	95185.5	9.92096e+06	526204	4.48187e+06	1.16247e+06	1.0485e+06	349511	583934	2.21392e+06	1.30758e+06	-194264	1.68938e+06	1.10916e+06	5540.36	50799	6.22326e+06	1.75641e+07	1.34349e+07	948993
g1343	96981	-2972.46	210784	1.59732e+07	809157	1.47248e+06	404942	764385	7.13908e+07	7.66353e+06	83333.8	631484	37938	8.22054e+06	1.46093e+07	135171	1.50208e+06	1.40969e+06	515482	118693	461982	141902	1.86485e+06	2.73271e+06	1.86069e+06	553753	5.27363e+06	483797	3.01018e+06	3.99841e+06	195357	1.26802e+07	608380	4.79342e+06	1.4283e+06	2.60075e+06	357106	788408	2.21138e+06	1.37652e+06	-33763.9	1.44468e+06	1.51122e+06	-5001.24	253305	5.18633e+06	1.43562e+07	1.26803e+07	1.35488e+06
g1356	103076	17644.5	108530	7.12925e+06	479499	477527	234677	1.00614e+06	6.42636e+07	5.0367e+06	65092	297161	16240.2	1.01054e+07	9.48549e+06	110677	2.16209e+06	904021	415051	168862	213713	249411	1.7734e+06	1.96548e+06	1.28131e+06	715542	2.87638e+06	339392	2.25955e+06	1.49872e+06	48400.6	9.42244e+06	195255	2.39607e+06	438418	7810.11	323499	507786	858599	1.04806e+06	-47776.5	433342	966222	-13843.3	146796	7.30022e+06	1.4874e+07	1.54355e+06	1.38314e+06
g1358	337012	-5195.48	389643	1.15303e+07	1.95235e+06	1.48657e+06	647079	304106	5.24345e+07	1.31696e+07	124975	1.07175e+06	369403	5.69726e+06	1.9384e+07	35120.2	880085	578237	92868.9	119340	795412	172867	504479	4.01888e+06	2.61012e+06	485202	8.6794e+06	725488	5.07854e+06	3.35849e+06	74357.5	2.05946e+07	128879	4.12542e+06	1.84644e+06	2.05945e+06	657513	1.02924e+06	2.20332e+06	1.71878e+06	30475.8	1.33179e+06	2.24729e+06	2583.1	742776	5.46569e+06	1.42946e+07	1.93435e+06	2.45144e+06
g1364	218186	19099.7	258798	2.25911e+07	964999	1.32311e+06	493969	1.77575e+06	5.85209e+07	1.17607e+07	82545.8	539068	117732	9.1826e+06	2.53745e+07	29165.3	1.46413e+06	3.32261e+06	473669	174955	1.00729e+06	196050	3.71945e+06	4.19535e+06	2.33101e+06	1.57489e+06	6.70262e+06	581785	4.07656e+06	4.63405e+06	69869.4	2.04775e+07	833027	6.58934e+06	848777	3.66892e+06	381798	996985	2.58203e+06	1.65962e+06	-195051	2.21998e+06	2.03993e+06	7494.9	402479	6.60455e+06	1.76803e+07	7.98013e+06	1.41214e+06
g1366	21236	13231.5	76693.1	1.31789e+07	618137	659858	950118	1.08454e+06	5.96486e+07	1.0641e+07	22562.6	553403	870839	8.1886e+06	1.21585e+07	29579.6	993826	789268	648019	207270	285001	143044	1.72562e+06	2.35549e+06	1.47698e+06	833623	4.48695e+06	480726	2.43938e+06	3.03715e+06	87553.3	1.08936e+07	172401	3.54607e+06	552385	816600	350641	514224	2.39067e+06	2.33513e+06	320134	1.28524e+06	1.14494e+06	-17142.2	410329	3.54203e+06	1.01465e+07	9.04794e+06	1.04003e+06
g1370	88664.6	-1059.94	281474	9.93556e+07	2.40977e+06	3.91752e+06	583728	7.98593e+06	3.04895e+08	5.2922e+07	-52027.9	300535	260614	2.07968e+07	6.74352e+07	219892	4.39556e+06	8.06506e+06	101353	-13898.3	229.026	-41508.5	2.71034e+06	1.10852e+07	5.25793e+06	185327	2.75263e+07	2.69881e+06	6.90114e+06	2.88785e+07	523405	2.69846e+07	924904	2.10076e+07	1.68918e+06	2.19889e+06	556944	51200.3	1.11021e+07	4.64312e+06	926029	5.60877e+06	5.14348e+06	-3244.18	-51108.5	9.90192e+06	3.72471e+07	4.02574e+07	1.67508e+07
g1372	-79.274	19.1819	150237	2.89275e+07	1.03093e+06	1.09467e+06	288772	4.84381e+06	3.55546e+07	1.3086e+07	420695	1.0526e+06	204659	2.43955e+06	2.59526e+07	70899.3	1.52206e+06	1.43496e+06	2.37933e+06	531963	64050	346402	878872	5.5799e+06	3.29638e+06	673622	1.59439e+07	1.25166e+06	4.07172e+06	2.30055e+06	394888	2.69389e+07	346702	7.43437e+06	434622	2.05926e+06	4.50118e+06	734822	5.06033e+06	6.88117e+06	2.74527e+06	871718	3.16982e+06	2432.49	424372	1.84861e+06	4.68865e+06	7.8996e+06	2.32523e+07
g1374	25220.3	56790.5	107057	3.18101e+07	601070	965978	1.70833e+06	5.96269e+06	1.19259e+08	1.03809e+07	2629.88	676848	949421	7.85107e+06	2.09926e+07	157502	952654	6.13163e+06	2.80276e+06	253565	-3442.88	109748	1.62511e+06	1.07917e+07	5.51675e+06	500171	5.93619e+06	1.91081e+06	1.77627e+06	4.00353e+06	798410	1.36141e+07	575153	7.0735e+06	408745	7.0823e+06	322665	388810	3.94989e+06	3.77275e+06	715937	1.53103e+06	1.10597e+06	30931.7	21734.4	2.36509e+06	7.78342e+06	1.46331e+07	5.18899e+06
g1377	116097	-32181.2	229600	1.09576e+08	2.22359e+06	2.40851e+06	654814	4.04937e+06	2.96631e+08	9.82176e+07	4600.59	-219403	410235	1.77552e+07	8.12109e+07	163004	5.18523e+06	2.34469e+06	1.62527e+06	99784.4	-28191.5	-23838	2.03836e+06	3.51412e+06	1.33083e+06	678081	2.68508e+07	623680	1.00025e+07	9.36983e+06	665955	5.59401e+07	316117	2.03693e+07	1.6117e+06	1.26435e+06	1.46687e+06	2.24239e+06	3.05571e+06	2.02546e+06	-1.68811e+06	2.29812e+06	5.49295e+06	17438.5	383681	9.94115e+06	2.64877e+07	3.6222e+07	2.59149e+07
g1383	45835.1	60334.3	38913.7	9.06321e+06	145956	169128	259706	1.62844e+06	6.53259e+07	2.21714e+06	174362	221430	226995	2.64329e+06	5.01715e+06	42674.6	394162	492393	798360	117996	84111	51785	945690	546057	713366	557901	3.74013e+06	287840	654942	680007	202157	3.14196e+06	237221	2.12061e+06	216000	1.41668e+06	605426	164079	1.11108e+06	1.4068e+06	280076	530780	308615	4613.54	5768.88	2.23771e+06	4.78247e+06	1.04032e+06	1.4003e+06
g1384	32426.7	134152	139535	1.81851e+07	767845	747958	1.36503e+06	2.48335e+06	6.47362e+07	1.03813e+07	76092.1	1.26049e+06	869980	9.56794e+06	2.32452e+07	-50774	1.27831e+06	819702	1.20092e+06	494123	111603	271556	2.29069e+06	2.881e+06	2.00462e+06	983427	7.90778e+06	1.36335e+06	3.5023e+06	3.09424e+06	161186	1.6113e+07	174705	5.51263e+06	279075	9.2905e+06	805062	789256	3.66227e+06	3.73855e+06	2.81691e+06	1.75193e+06	1.67905e+06	-5939.86	160498	3.28197e+06	8.38432e+06	1.91023e+07	4.03786e+06
g1393	98486.2	8202.83	183619	1.24657e+07	1.28316e+06	1.81363e+06	627694	1.13618e+06	3.30457e+07	7.09339e+06	19223.7	482636	618724	5.50029e+06	1.45124e+07	246104	3.3254e+06	2.71564e+06	513168	369273	-16265.4	304268	773803	3.0614e+06	2.51237e+06	283266	6.79922e+06	1.4828e+06	3.22206e+06	2.80823e+06	133234	1.63365e+07	206032	4.49683e+06	739550	484081	406423	449676	3.03395e+06	2.75097e+06	401152	1.42576e+06	2.37105e+06	-949.469	390487	2.51086e+06	6.28099e+06	1.24446e+07	1.18811e+08
g1394	25616.2	-15702.5	111471	8.05584e+06	802980	1.47567e+06	422240	1.01502e+06	1.70376e+07	2.79982e+06	-12272.1	97203.2	348069	4.2453e+06	7.62444e+06	196590	1.948e+06	2.94311e+06	150570	73105.5	-14490.3	4063.06	492534	1.4726e+06	1.23645e+06	222818	2.50973e+06	1.3912e+06	1.61734e+06	2.28749e+06	5105.24	8.20829e+06	403016	2.55534e+06	489966	65744.4	176521	275734	1.18095e+06	974749	244649	1.06801e+06	1.13621e+06	10601.9	28717.2	1.7206e+06	5.09963e+06	8.53314e+06	1.1073e+08
g1395	72245.8	9041.43	195585	8.02691e+06	717759	988431	337413	1.13691e+06	5.82732e+07	6.0213e+06	39670	418064	700389	5.25887e+06	1.02375e+07	223356	1.81374e+06	2.4861e+06	190057	76542.2	-11248.6	61094	725239	2.5061e+06	1.48604e+06	328663	5.08595e+06	991627	2.65711e+06	3.38754e+06	57435.4	1.27427e+07	484646	3.03956e+06	699028	522423	322965	523856	1.77505e+06	1.32926e+06	44217	1.09284e+06	2.33009e+06	11021.6	280096	2.8251e+06	9.19466e+06	7.65526e+06	7.31524e+07
g1396	-3653.59	-20498.2	125613	2.9593e+07	961806	1.48484e+06	203359	781901	3.59649e+07	8.92938e+06	53651.5	636385	120993	1.23215e+07	2.36619e+07	-15656.9	3.23946e+06	401452	196125	62203.5	72053.1	111916	5.03543e+06	1.99378e+06	1.43444e+06	1.45873e+06	7.18899e+06	369944	3.78102e+06	2.80353e+06	322198	1.72739e+07	112635	6.80355e+06	1.06406e+06	1.53101e+06	177977	447692	1.64944e+06	1.10606e+06	-204548	1.35465e+06	1.92807e+06	-1999.18	235842	2.86438e+06	7.13236e+06	2.03917e+07	2.20156e+06
g1397	73426.9	6297.59	126138	1.21758e+07	721865	1.09552e+06	350629	668161	4.94575e+07	7.49739e+06	110046	764505	75968.6	9.69035e+06	1.57096e+07	93474.7	1.25398e+06	1.90657e+06	350040	243937	32228.9	263342	2.42616e+06	2.77883e+06	1.69882e+06	922193	5.95249e+06	570945	3.04683e+06	4.54058e+06	202813	1.3752e+07	294291	3.5476e+06	825118	1.95816e+06	389121	521270	2.23471e+06	1.01999e+06	250575	1.6772e+06	1.27617e+06	-12114.7	350893	4.71202e+06	1.35282e+07	5.83387e+06	1.42417e+06
g1398	47209.6	897.878	111200	1.56761e+07	1.17405e+06	1.31384e+06	400295	440825	5.32506e+07	1.19005e+07	48882	1.34509e+06	29218	7.74081e+06	1.85406e+07	76491.5	1.27729e+06	597804	404234	484808	167806	547124	2.04408e+06	4.16413e+06	2.85034e+06	1.06229e+06	9.81405e+06	886075	4.61647e+06	4.55448e+06	818204	2.02315e+07	160251	5.28253e+06	1.11341e+06	9.27322e+06	820407	916834	2.99206e+06	1.44126e+06	1.52443e+06	1.90176e+06	1.74983e+06	4475.48	639960	5.23457e+06	1.44142e+07	9.61941e+06	2.53782e+06
g1399	66096.7	17257.5	74490.2	1.54657e+07	1.00002e+06	883010	217183	120070	9.96484e+06	1.37735e+07	22576.7	2.00335e+06	537810	169812	2.88969e+07	-17500.2	3.52132e+06	425013	455246	4497.56	83546.2	34449.1	181387	5.28751e+06	3.38093e+06	91768.8	1.28389e+07	807646	5.54944e+06	857591	160127	3.54909e+07	141854	7.22914e+06	803541	2.35405e+06	289314	1.09643e+06	2.44415e+06	3.22889e+06	291792	72848.1	4.46573e+06	-11246.7	874875	359137	580253	4.78633e+06	3.98565e+06
g1400	81131.4	19629.8	89793	1.3961e+07	1.1412e+06	1.10413e+06	338841	121144	1.17546e+07	1.20172e+07	50028	3.20127e+06	336272	-667447	2.36203e+07	-2472	2.68294e+06	992352	1.03081e+06	-21363.1	111844	45652.6	131332	7.71127e+06	4.7029e+06	68550.8	1.38922e+07	975081	4.88473e+06	1.10117e+06	-9031.34	3.02632e+07	258768	6.47232e+06	935474	5.17842e+06	285782	789458	3.67201e+06	3.69544e+06	527706	157337	4.01036e+06	-15417.7	917632	130512	578647	5.51493e+06	2.30313e+07
g1401	-151.596	-14318.9	33113.2	8.25241e+06	625528	716400	160911	376530	8.45119e+06	6.22871e+06	46160.3	3.05065e+06	194596	-21557.4	1.1989e+07	-1451.04	1.11041e+06	2.41571e+06	1.03809e+06	-12490.7	92680.1	46188.7	554411	5.80171e+06	3.18031e+06	208249	8.80674e+06	841781	3.16667e+06	1.53598e+06	-39030.1	1.45551e+07	568433	3.58794e+06	544377	4.10391e+06	239889	229405	2.6867e+06	3.13202e+06	277168	255767	2.2429e+06	9618.05	566056	54435.5	490141	3.87008e+06	1.44144e+07
g1402	65707.5	16805	54871.4	7.7891e+06	582201	713576	204178	381911	7.9297e+06	5.85681e+06	41617.6	3.00911e+06	167233	13717	1.08014e+07	19853.8	1.19734e+06	2.4393e+06	1.13439e+06	5420.25	123787	59210.6	375794	5.76195e+06	3.32228e+06	166488	8.21436e+06	682289	2.85559e+06	1.40865e+06	-108524	1.35729e+07	585228	3.25037e+06	564279	4.60758e+06	156652	235822	2.61134e+06	3.24289e+06	138495	219311	2.02274e+06	6418.32	434522	71258.6	458588	4.13392e+06	1.54131e+07
g1403	21357	7237.1	117579	1.45816e+07	917143	822234	5.91104e+06	1.46637e+06	8.26519e+07	1.06019e+07	125123	1.58348e+06	1.66721e+06	7.74086e+06	2.0192e+07	180088	1.22672e+06	787044	1.00826e+06	414740	5347.79	249696	1.58944e+06	3.57038e+06	2.44647e+06	432472	8.81638e+06	988963	3.05224e+06	5.81868e+06	130254	2.19208e+07	229463	4.95814e+06	503367	1.66843e+06	515424	792256	4.79381e+06	4.58852e+06	1.38615e+06	2.27429e+06	2.2481e+06	10496.6	468659	2.60915e+06	9.85898e+06	5.58409e+06	1.51124e+06
g1404	28890.9	6330.06	128495	1.59705e+07	945302	824523	2.7801e+06	1.0706e+06	5.6138e+07	1.05133e+07	288943	1.43957e+06	1.92732e+06	1.02752e+07	2.32311e+07	165355	1.55896e+06	659404	875501	613542	296126	294927	2.42833e+06	3.51975e+06	2.43349e+06	1.1434e+06	8.77927e+06	1.33995e+06	4.03177e+06	4.28589e+06	157866	1.77985e+07	157007	4.61951e+06	454304	5.60273e+06	740165	671510	3.63375e+06	3.73458e+06	770523	1.8387e+06	2.03944e+06	11324.9	361431	2.81133e+06	8.20991e+06	2.72986e+06	3.3839e+06
g1405	-8079.53	-20279.5	126854	2.25361e+07	686326	630949	225198	554994	5.98681e+07	9.61048e+06	-8410.66	814347	671590	7.64523e+06	2.63893e+07	75611.1	1.2398e+06	123874	285639	82908.8	98571.1	75107.6	507528	2.11942e+06	1.75783e+06	366626	5.31037e+06	947647	2.40985e+06	5.29451e+06	108230	1.37716e+07	23851.4	8.11435e+06	211519	2.38179e+06	1.15801e+06	597103	2.75791e+06	1.77683e+06	495212	1.85041e+06	1.55677e+06	11012	221236	2.34343e+06	9.8083e+06	7.9716e+06	1.82716e+06
g1406	24642.2	-10667.8	173165	2.77007e+07	878488	842200	276808	636834	8.32216e+07	1.15363e+07	39219.8	752794	701490	1.06647e+07	3.25895e+07	104472	1.2847e+06	187979	360236	78874.1	85230.3	23752.5	635981	2.16129e+06	2.12016e+06	311876	5.59969e+06	1.31251e+06	2.39042e+06	8.10109e+06	90561.4	1.69803e+07	145818	1.03025e+07	247014	2.87033e+06	1.13146e+06	602768	3.65981e+06	1.93016e+06	751755	2.60836e+06	1.91383e+06	3358.77	154322	3.57889e+06	1.51299e+07	1.0337e+07	2.66729e+06
g1407	60165	6923.96	155405	3.01602e+07	677068	2.09753e+06	358412	1.28872e+06	9.8141e+07	8.88828e+06	101291	310412	319383	1.6691e+07	2.73634e+07	113933	1.2075e+06	611724	436469	128925	331766	148548	2.12984e+06	2.47699e+06	1.4861e+06	256534	2.9166e+06	700434	1.79426e+06	6.35989e+06	12420.1	9.31524e+06	218821	6.3963e+06	836488	628662	430332	421854	2.70817e+06	1.50511e+06	-319053	2.00138e+06	1.03195e+06	1642.35	78598.9	2.88421e+06	1.19601e+07	1.14155e+07	1.14923e+06
g1409	195399	-11508.4	245208	6.1427e+06	1.28056e+06	1.3627e+06	349327	236812	5.27328e+07	8.24052e+06	98406.3	836010	4462.77	1.20222e+07	1.149e+07	88795.9	299986	367997	358444	104193	188092	109703	2.07798e+06	3.61197e+06	2.36541e+06	965219	6.33864e+06	590275	3.83583e+06	2.42965e+06	54784.5	1.34368e+07	191671	3.088e+06	1.53242e+06	1.00441e+06	276128	1.15178e+06	2.08332e+06	1.81643e+06	370744	1.0081e+06	1.49591e+06	-12396.5	343475	5.41776e+06	1.22131e+07	1.49143e+06	1.75691e+06
g1414	4604.89	46567.6	78753.6	6.1956e+07	479614	1.07505e+06	1.38783e+06	1.10254e+07	9.35647e+07	6.1422e+06	116953	326823	415443	2.69778e+07	2.45469e+07	178544	1.26872e+06	1.63297e+06	1.19653e+06	216783	327765	164265	2.4007e+06	1.55242e+06	1.19069e+06	507082	1.96536e+06	493000	1.40759e+06	3.66736e+06	-48417.7	5.74489e+06	473699	1.34875e+07	508817	11462.7	270403	229058	2.05812e+06	1.60834e+06	-888003	949831	521274	7083.26	72502.9	2.48222e+06	6.92418e+06	1.17411e+07	945984
g1416	32860.1	87992.4	90058.4	6.1188e+07	540341	1.19835e+06	1.20807e+06	1.42269e+07	7.43632e+07	4.51295e+06	90537.7	122125	447343	1.62424e+07	1.89806e+07	102083	1.01221e+06	2.08867e+06	768590	167890	137374	129721	2.4245e+06	905363	734520	379106	1.3543e+06	356778	859150	2.81914e+06	-62303.8	4.61918e+06	494444	1.2473e+07	622690	175545	180951	175384	1.5178e+06	1.36385e+06	-1.03857e+06	814679	411311	-4787.91	21991.3	1.80904e+06	5.29715e+06	5.25323e+06	1.58647e+06
g1423	41122.3	9043	70708.2	294101	554711	1.14614e+06	202217	364613	4.73421e+07	3.64296e+06	-6224.44	90459	-54143.2	6.49805e+06	2.9799e+06	190664	-218030	409315	1.10044e+06	87347.5	13747.8	-35865.4	-135258	999177	695214	294397	2.26427e+06	431035	1.46145e+06	3.78417e+06	46094.1	4.30745e+06	88454.3	302364	1.33485e+06	1.25525e+06	-11561.4	330297	1.66886e+06	1.08263e+06	585016	1.15954e+06	385652	-14224.4	-110462	3.46941e+06	8.84082e+06	1.34239e+06	718824
g1424	58675.6	15297.6	167451	2.64426e+07	937040	1.13465e+06	231632	516830	5.09633e+07	1.17647e+07	25958.6	720128	23885.4	7.13837e+06	2.87388e+07	152094	869066	326824	295855	71899.8	116038	87031.2	661186	2.67558e+06	1.9601e+06	404594	5.05242e+06	735547	2.54256e+06	5.30888e+06	64360.6	1.46311e+07	68698	6.10043e+06	1.17782e+06	245831	309331	618863	2.70602e+06	1.32509e+06	-41951	1.46095e+06	1.66495e+06	1062.51	491845	3.79667e+06	1.18761e+07	4.07429e+06	3.21266e+06
g1425	66351.9	-3020.38	108417	1.11461e+06	519393	964270	621574	60581.3	1.18574e+07	2.49715e+06	-20880.4	188589	100412	1.18244e+06	2.60513e+06	49876	105943	111120	51332.5	30629.6	-20111.1	3731.9	782832	591755	351866	471913	1.37012e+06	132125	856106	1.06859e+06	45926.1	4.20208e+06	30828.1	593079	684241	-8662.32	128372	223802	495718	374742	137391	402402	457186	1313.05	70382.6	1.08754e+06	2.76727e+06	501865	283238
g1439	307235	40656.3	333030	5.94811e+06	682129	777712	640355	313811	1.02821e+08	7.94463e+06	143348	577458	33259.5	1.09187e+07	1.07713e+07	76485.4	434041	533907	404774	122242	50532.1	135480	713662	3.00753e+06	2.04189e+06	389414	4.69752e+06	608936	3.44488e+06	2.80091e+06	68692.2	1.33768e+07	354026	2.793e+06	776841	589294	1.7721e+06	977949	1.61387e+06	1.5884e+06	779785	600332	1.44255e+06	5660.2	237298	7.91368e+06	1.67924e+07	838644	1.4141e+06
g1441	63111.2	14579.1	79406.1	3.93735e+06	673533	855277	152272	157198	5.95147e+07	8.099e+06	34832	512790	20116.1	7.71923e+06	8.47553e+06	89904.7	153864	352176	187652	75830.1	205846	102027	210778	2.83027e+06	2.09169e+06	294781	4.65631e+06	679039	2.85574e+06	3.5256e+06	85521.4	1.04709e+07	236902	1.92585e+06	969263	231837	248752	641146	1.88635e+06	1.29753e+06	352302	1.25212e+06	1.12812e+06	585.818	356896	5.91523e+06	1.43882e+07	1.24036e+06	1.71692e+06
g1443	123319	4503.42	128923	4.81391e+06	629827	599653	251161	362540	8.55575e+07	7.32541e+06	134785	808642	37825.9	1.05185e+07	9.51072e+06	59822.7	487605	908382	456056	211454	38456.3	205953	1.17495e+06	2.81224e+06	1.78812e+06	746711	5.25295e+06	393781	3.20363e+06	1.02836e+06	117792	1.23378e+07	582815	2.36759e+06	516849	222717	934206	703079	1.05673e+06	1.40372e+06	54316.4	459815	1.33028e+06	4642.46	359096	5.84652e+06	1.10257e+07	843819	8.60883e+06
g1445	27135.9	9313.82	62276.7	1.94907e+07	854751	1.01466e+06	141054	576844	3.25527e+07	1.1692e+07	155315	847147	-20838.8	5.27693e+06	2.25973e+07	193142	1.57152e+06	2.2265e+06	83601.3	327022	246924	170540	2.09398e+06	3.81321e+06	2.7509e+06	703993	7.39687e+06	634811	4.31555e+06	2.93203e+06	115359	1.94475e+07	235703	5.88027e+06	578017	693084	434714	1.0489e+06	2.07747e+06	1.29344e+06	143050	1.24558e+06	2.04981e+06	-2833.33	695038	6.98678e+06	1.63019e+07	6.72467e+06	5.16897e+06
g1446	98250.7	4183.9	152109	2.0833e+07	810133	890898	306715	1.1597e+06	7.60018e+07	9.55802e+06	415377	467882	18591.2	8.78751e+06	2.29286e+07	95976.3	1.28924e+06	1.68511e+06	662815	948435	401009	570030	3.0193e+06	2.5006e+06	1.94477e+06	1.04019e+06	5.93517e+06	629584	3.08417e+06	2.20902e+06	252560	1.40969e+07	367209	5.16803e+06	545483	1.98293e+06	1.4369e+06	635450	1.78365e+06	1.4049e+06	367183	1.29771e+06	1.73982e+06	11192.4	679013	7.84158e+06	1.74538e+07	6.1875e+06	3.67961e+07
g1447	38035.1	6824.1	74596.9	9.96324e+06	709997	804006	193439	325669	5.36178e+07	8.02389e+06	110851	256962	-7364.25	7.96452e+06	1.25416e+07	142324	1.18429e+06	913790	274821	278713	461269	210710	1.48403e+06	3.40345e+06	2.60109e+06	781399	5.16981e+06	865515	2.80273e+06	2.9228e+06	70861.2	1.21817e+07	348331	2.92294e+06	822992	1.68795e+06	376006	712647	1.9912e+06	1.2818e+06	-191017	1.25185e+06	1.27378e+06	1284.9	403472	7.25427e+06	1.74008e+07	1.65862e+06	4.03615e+06
g1448	28089.5	-8589.98	60163.6	6.87626e+06	402396	470778	135232	353829	6.62577e+07	4.92803e+06	164047	149502	-18854.2	7.26113e+06	8.94781e+06	54155.5	505798	413917	403980	445465	388507	205832	2.04368e+06	2.14004e+06	1.60406e+06	793678	3.19834e+06	317273	1.99917e+06	769428	110154	7.5733e+06	56145.1	2.14542e+06	375055	235993	273764	458430	799596	961969	176676	536465	816672	-8523.42	291971	5.26452e+06	1.01896e+07	1.00805e+06	2.06794e+06
g1449	98331.6	34980.6	110908	1.99878e+07	1.13876e+06	1.40617e+06	391478	113298	6.10024e+07	1.48863e+07	175921	475537	-27648.3	5.43264e+06	2.54552e+07	209272	334587	494129	136748	200042	760278	172846	1.45559e+06	5.71877e+06	4.31147e+06	508245	8.80833e+06	1.324e+06	3.21372e+06	2.34114e+06	63309.8	2.19445e+07	148393	4.87399e+06	2.20728e+06	726136	623138	1.03243e+06	2.41099e+06	1.59785e+06	234599	887751	1.931e+06	-61850.3	778015	6.75853e+06	1.45648e+07	1.87517e+06	5.43013e+06
g1450	116710	21310.4	141649	9.12104e+06	870015	1.11521e+06	420769	141622	7.24112e+07	1.10349e+07	20720.1	619919	-47664.9	1.68331e+07	1.40709e+07	200211	254713	349216	363155	185181	433504	118057	1.10902e+06	2.6054e+06	2.28609e+06	673850	5.88461e+06	1.1035e+06	3.78616e+06	7.17281e+06	70632.1	1.57037e+07	39425.2	3.06648e+06	1.84836e+06	2.60165e+06	325154	841544	3.2041e+06	1.21801e+06	159002	2.66575e+06	1.45101e+06	-37147.4	464038	1.16364e+07	2.87372e+07	1.21139e+06	2.01007e+06
g1451	71999	24574.6	81839.1	2.87038e+07	882663	1.22844e+06	230345	398504	5.07588e+07	1.48936e+07	65599.4	367758	-15736.7	1.47757e+07	3.10717e+07	285792	371801	790170	283354	33408.6	105421	233590	35817.6	3.40723e+06	2.65875e+06	296255	5.57765e+06	1.36254e+06	3.02241e+06	7.7577e+06	113207	1.3239e+07	132645	7.29854e+06	4.22452e+06	781149	445281	377769	3.69092e+06	1.48896e+06	657848	2.29822e+06	1.20254e+06	15625.9	886071	8.30523e+06	2.02446e+07	3.16259e+06	3.16552e+06
g1452	135521	55446.8	125524	1.46338e+07	770682	926251	389180	380788	4.15532e+07	1.22733e+07	-179899	273948	-23876.5	6.22152e+06	2.00389e+07	197079	622800	314788	732155	58790.6	147721	-70490.7	262630	3.0209e+06	2.17356e+06	54769.3	6.21915e+06	1.05072e+06	3.22691e+06	4.29919e+06	422604	1.49463e+07	16387	4.35631e+06	2.15136e+06	-1.5832e+06	693534	355438	2.26134e+06	1.16996e+06	763977	1.1341e+06	1.33724e+06	1361.08	807265	3.92978e+06	1.10817e+07	2.27655e+06	4.8094e+06
g1453	93956.7	30304.6	94752.2	5.13547e+06	845265	1.03179e+06	270032	321433	4.57242e+07	1.20421e+07	44214.5	454808	386.633	5.56111e+06	1.06948e+07	190950	92606	483900	467043	156155	84033	186354	42373.1	3.18091e+06	2.33958e+06	190481	6.64451e+06	1.04598e+06	3.10139e+06	4.21363e+06	105681	1.3532e+07	92934.8	1.95854e+06	2.12326e+06	753674	440097	410736	2.56924e+06	1.41181e+06	375935	1.38944e+06	1.33663e+06	-428.659	774947	3.74581e+06	1.04915e+07	1.28498e+06	5.36854e+06
g1454	45935.1	18389.4	94422.6	2.99936e+07	1.03742e+06	1.31801e+06	245392	238618	8.37491e+07	1.56175e+07	37648	506138	-7440.22	1.97278e+07	3.27008e+07	409871	608213	639750	701775	440340	185564	581017	215738	4.28786e+06	3.39185e+06	512447	6.90464e+06	1.50246e+06	3.80465e+06	8.92942e+06	188142	1.59564e+07	123746	7.32527e+06	3.69556e+06	2.25807e+06	467515	554444	4.48829e+06	1.85897e+06	575165	3.20286e+06	1.4555e+06	-3792.1	896664	1.12361e+07	2.89846e+07	2.96928e+06	4.1681e+06
g1455	71882.5	-7072.45	136563	1.24605e+07	1.18439e+06	1.58833e+06	321312	585351	7.11544e+07	1.4646e+07	53243	456578	-27352.1	1.72081e+07	1.98716e+07	379521	214966	769233	631077	32716.8	-12459.7	48696	-31093.2	4.57761e+06	3.45183e+06	333016	7.72694e+06	1.67499e+06	4.10898e+06	1.23458e+07	92472.3	1.75206e+07	139694	4.08037e+06	4.49229e+06	1.23703e+06	634022	391389	5.78342e+06	1.9548e+06	57712.6	3.52701e+06	1.58742e+06	3450.35	1.22119e+06	7.32357e+06	2.55052e+07	1.98375e+06	5.1209e+06
g1456	165294	59773.6	124453	2.1554e+07	1.20531e+06	1.82271e+06	680402	367831	1.37093e+08	2.65206e+07	66027.2	118672	-11627.8	1.46792e+07	2.5957e+07	272968	29995.1	498184	2.34664e+06	72653.2	-54283.4	17189.7	-224662	4.02007e+06	3.29444e+06	355854	7.70472e+06	1.72014e+06	2.93947e+06	1.12096e+07	209742	1.69401e+07	29760.1	5.45133e+06	4.35516e+06	3.57513e+06	725514	242837	4.78921e+06	2.04453e+06	696822	2.60662e+06	1.14915e+06	-4631.73	1.27226e+06	9.26027e+06	2.64445e+07	2.22973e+06	1.08243e+07
g1463	128483	9970.68	205360	1.26965e+07	792938	1.13509e+06	3.1e+06	747173	4.70835e+07	1.08137e+07	65738.4	710670	-35833.9	8.07276e+06	1.56339e+07	68350.6	1.29317e+06	317181	315596	190811	136691	124002	3.45104e+06	3.10197e+06	2.02723e+06	1.36256e+06	6.10027e+06	719723	3.70912e+06	4.54851e+06	154317	1.4844e+07	385332	4.07815e+06	1.00674e+06	-410771	340511	905914	2.59355e+06	1.33423e+06	177905	1.7625e+06	1.74309e+06	-13668.5	518099	5.96209e+06	1.60287e+07	5.49955e+06	2.51861e+06
g1465	59999	43582.3	90186.5	1.4399e+07	744179	840968	1.48139e+06	1.59306e+06	5.78585e+07	8.62584e+06	25565	718597	1.14637e+06	8.03015e+06	1.39841e+07	16562.8	851918	2.12959e+06	515853	213566	94736.2	192330	3.30594e+06	3.06341e+06	1.54842e+06	1.493e+06	5.75893e+06	454150	3.49882e+06	3.06889e+06	69298.7	1.50063e+07	873960	4.31115e+06	635965	1.58037e+06	372198	816027	2.24723e+06	2.08466e+06	999863	1.43799e+06	1.4658e+06	9017.32	137617	4.457e+06	1.08004e+07	8.49513e+06	1.49701e+06
g1466	97706.2	-7921.36	238149	1.69586e+07	813976	1.00916e+06	1.72015e+06	1.4078e+06	3.69579e+07	1.2046e+07	59833.4	762029	8638.03	5.14621e+06	1.99008e+07	-39249.5	1.12899e+06	457251	275711	223418	176036	188140	1.57131e+06	4.13098e+06	2.3391e+06	681484	6.49785e+06	498118	3.43297e+06	3.60546e+06	181801	1.49641e+07	470301	5.02376e+06	657052	745115	338996	944791	2.55589e+06	1.50225e+06	-194704	1.4334e+06	1.66789e+06	10336.5	529426	3.50045e+06	9.69154e+06	9.07979e+06	1.7374e+06
g1469	114709	17873	209729	4.56553e+07	651234	598624	1.31395e+06	2.97959e+06	9.66432e+07	1.79971e+07	119080	218555	143333	1.09528e+07	3.66701e+07	90085.5	1.3941e+06	906143	1.63526e+06	411003	524960	234063	1.84651e+06	3.01871e+06	2.4507e+06	936295	3.79816e+06	914685	1.76338e+06	7.5989e+06	122159	1.25506e+07	225790	8.52574e+06	459055	321551	272631	641178	4.26812e+06	2.82636e+06	649680	1.7157e+06	2.54165e+06	11552.6	338360	3.48369e+06	1.50642e+07	1.92182e+07	1.76557e+06
g1471	42985.4	-5946.39	98845.6	1.03424e+07	530324	506881	266010	1.79285e+06	1.00359e+08	7.31693e+06	335667	1.01623e+06	101432	1.39689e+07	1.23434e+07	122828	703653	365212	1.20435e+06	842807	34364.7	603933	2.63526e+06	2.95366e+06	1.35322e+06	1.01241e+06	6.3539e+06	458038	2.99792e+06	1.39676e+06	113608	1.22309e+07	190962	3.28173e+06	600840	876922	862600	482613	1.58653e+06	3.14484e+06	303254	885684	1.3591e+06	-13033.8	548661	4.97701e+06	1.05231e+07	4.2077e+06	3.79896e+06
g1475	51324.5	2443.24	213562	1.89697e+07	727721	639882	3.17211e+06	1.32258e+06	8.06463e+07	8.43846e+06	69734.3	408349	73664.8	1.07577e+07	1.72658e+07	108549	1.36802e+06	3.2067e+06	1.20637e+06	78218	625482	110947	1.22214e+06	3.48339e+06	2.41195e+06	1.15398e+06	6.2397e+06	592820	2.34132e+06	4.73692e+06	-144220	1.30687e+07	300404	4.99681e+06	548212	1.09651e+07	319501	650375	2.6486e+06	1.85916e+06	-1.35598e+06	2.36169e+06	1.27705e+06	107859	313432	2.46421e+06	9.68297e+06	1.57179e+07	1.75558e+06
g1479	193046	14777.3	228090	2.475e+07	511162	494025	1.72188e+06	1.38278e+06	8.08265e+07	7.76425e+06	151459	464934	73950.1	1.28397e+07	2.18636e+07	114167	1.27841e+06	1.59269e+06	666703	255825	528915	154938	1.62653e+06	2.8111e+06	2.04441e+06	1.04167e+06	4.12063e+06	720797	2.00398e+06	5.42842e+06	17411.9	1.07277e+07	297717	5.74761e+06	453405	234974	343916	481170	2.60754e+06	1.58562e+06	427664	2.51539e+06	1.60931e+06	2712.39	319017	2.60328e+06	1.16521e+07	1.36781e+07	1.29105e+06
g1497	150784	9682.83	239436	4.1188e+07	419762	816438	354361	492756	1.00116e+08	9.74438e+06	117878	226619	-41417	1.07671e+07	3.58746e+07	108625	1.20247e+06	721305	353581	235547	365531	139255	1.31846e+06	1.48989e+06	1.46885e+06	641598	2.63308e+06	1.04162e+06	1.98453e+06	3.66927e+06	52141.5	7.34285e+06	125048	6.65744e+06	351924	-465109	1.83221e+06	381196	1.91431e+06	1.34089e+06	-140448	1.67242e+06	928396	12003.3	220265	1.89612e+07	4.21441e+07	1.28402e+07	5.44458e+07
g1515	67771.9	14554.1	74178.1	2.34375e+06	258595	357253	162407	97150.6	5.01576e+07	3.0244e+06	28179.1	274575	12704.8	4.76404e+06	3.32599e+06	83385.6	132475	143517	200651	27585.1	120214	85841.9	197782	1.79145e+06	1.04256e+06	216298	1.68098e+06	628242	1.17052e+06	1.67404e+06	97564.5	4.37453e+06	-24253.1	898199	577115	575307	210757	261487	956470	998007	1.1689e+06	552878	452411	32724	169342	3.10053e+06	7.33763e+06	670945	2.05112e+06
g1516	67627.8	114.287	95050.3	2.82178e+06	411047	539371	183199	250851	5.77751e+07	3.81522e+06	19325.3	386233	6624.93	5.78439e+06	4.80684e+06	130905	123464	384288	293561	16792	276467	62473	410771	2.04391e+06	1.32879e+06	263597	1.76693e+06	595188	1.57239e+06	1.99615e+06	37873.7	5.94155e+06	102359	1.12005e+06	558601	387840	243144	364558	1.1719e+06	1.13778e+06	819862	596076	632352	8506.67	198081	3.27576e+06	7.56816e+06	577486	3.20352e+06
g1517	49350.3	5222.35	89915	7.22978e+06	753695	932627	271297	641274	9.41415e+07	6.13416e+06	94077.5	159746	-15131.5	1.77337e+07	8.65345e+06	131586	592084	994179	1.02599e+06	334811	434642	365196	2.11708e+06	3.04354e+06	2.03215e+06	982602	4.20226e+06	584521	2.00391e+06	2.15512e+06	146185	7.80412e+06	191124	2.30385e+06	389924	600340	1.02122e+06	537531	1.83029e+06	1.40395e+06	304538	998531	720925	23670.2	314048	5.85498e+06	1.14233e+07	2.10016e+06	1.4563e+07
g1518	47099.2	1997.81	73932.1	1.77789e+06	375484	584929	100722	415246	2.42938e+07	2.75818e+06	-26306.1	322334	-12179.8	4.01431e+06	2.64042e+06	144553	56867.2	480703	282453	64841.7	29011.9	41091.9	160421	1.24633e+06	789454	187333	1.38103e+06	633858	1.25828e+06	1.87123e+06	41623.5	4.33686e+06	124027	623732	1.18443e+06	345601	185442	259242	1.0231e+06	1.05822e+06	1.07381e+06	601487	356472	5813.27	220300	2.15522e+06	4.8e+06	449202	1.95297e+06
g1519	46032.8	5593.64	112165	1.25959e+07	631513	571094	208282	-27129.7	8.16225e+07	1.13554e+07	139659	552487	20286.5	1.24836e+07	1.83289e+07	118288	1.05715e+06	136340	350859	226385	183167	187730	677579	3.14391e+06	2.3377e+06	499245	7.34916e+06	914578	3.4966e+06	4.7381e+06	132427	1.51573e+07	13732.4	3.96491e+06	668104	411409	434034	693943	2.70413e+06	1.47222e+06	540262	1.76765e+06	1.59692e+06	-8625.02	510454	1.06314e+07	2.60785e+07	2.24002e+06	2.62491e+06
g1528	151906	68445.8	183328	4.68793e+06	339945	493960	1.40875e+06	525459	3.75988e+07	3.16171e+06	39361.9	261025	19358.9	4.75792e+06	5.15807e+06	50843.5	217336	245315	316931	97210.5	71428.5	32718	1.08202e+06	1.23613e+06	773793	462569	1.47462e+06	445542	1.00879e+06	3.19567e+06	67713.8	4.07444e+06	119603	1.45604e+06	305664	38415.8	235693	300833	1.65941e+06	931442	294055	1.31156e+06	505157	16365.5	151842	4.42974e+06	1.19713e+07	5.13688e+06	1.32799e+06
g1565	-13574.6	-22312.8	54322.1	2.07252e+06	466310	1.64137e+06	168185	220011	4.70587e+07	3.50714e+06	36274.7	119950	30724.5	1.08874e+07	3.68633e+06	135190	203949	403220	256593	12329.6	46734.1	44242.9	329973	2.16191e+06	1.70108e+06	124226	1.55178e+06	924561	1.13768e+06	7.47972e+06	54358.7	4.44667e+06	99548.4	869122	141451	205940	150767	185726	2.93309e+06	1.15464e+06	357704	2.32459e+06	367390	22352.1	77398.3	7.77352e+06	2.28475e+07	741448	2.96583e+06
g1575	-6104.05	3345.89	78597.3	5.05919e+06	405561	424672	281213	838620	7.02843e+07	4.44978e+06	-6080.01	343848	360679	3.79644e+06	5.67914e+06	55414.6	248061	2.09176e+06	984318	-27706.1	29963.8	10390.6	216937	1.15808e+06	735011	313089	3.13249e+06	413840	1.25215e+06	1.57757e+06	202854	8.342e+06	490473	1.47063e+06	617215	1.3898e+06	230590	459710	1.5188e+06	1.8152e+06	3.19354e+06	573735	1.93188e+06	-2099.96	-25094.3	3.88972e+06	9.48038e+06	2.57326e+06	857131
g1576	31638.7	-10689.2	109052	1.35075e+07	760898	729626	160772	673478	3.35522e+07	1.04393e+07	10972.7	477732	73608	1.23809e+06	2.36979e+07	67151.7	2.53079e+06	304510	1.41979e+06	-9924.17	155244	48932.8	1.56064e+06	3.14939e+06	1.93696e+06	352513	5.54966e+06	837914	2.99649e+06	1.47847e+06	998746	2.53777e+07	134174	4.56234e+06	547772	1.16419e+06	300501	842442	1.29875e+06	1.63736e+06	2.88479e+06	179814	3.01974e+06	9820	396925	1.04108e+06	1.99558e+06	2.8191e+06	1.15652e+07
g1577	28643.9	-18191.8	132705	1.4385e+07	1.21736e+06	1.06871e+06	923674	1.3747e+06	1.10063e+08	1.55265e+07	380876	995117	116056	1.74628e+07	2.24411e+07	154807	1.87391e+06	921577	1.18422e+06	569443	173858	869705	3.56202e+06	4.06152e+06	2.79703e+06	979002	8.56003e+06	803342	4.86809e+06	3.72174e+06	559620	2.54868e+07	452299	6.05198e+06	874925	2.05897e+06	636761	1.12295e+06	2.49019e+06	1.81657e+06	68371.9	1.23356e+06	2.72567e+06	9100.17	302666	7.10901e+06	1.64184e+07	4.49974e+06	7.57768e+06
g1578	71878	50858.8	99649.3	5.79238e+06	490015	503605	376319	907284	7.82825e+07	5.42799e+06	-42902.2	361085	380918	4.11372e+06	6.94317e+06	68904.6	328448	2.0419e+06	947990	-55051.2	73441.8	-53838.2	233564	1.2632e+06	797207	312486	3.02703e+06	458326	1.49015e+06	1.83303e+06	161148	1.03659e+07	466235	1.70219e+06	710623	1.38924e+06	333501	562769	1.67854e+06	1.8497e+06	2.76804e+06	564559	2.40057e+06	-8635.12	-1635.44	4.36349e+06	1.05477e+07	2.90117e+06	1.03621e+06
g1585	132883	-14687.7	207902	1.70269e+07	653764	927434	604690	4.73065e+06	5.09153e+07	6.64631e+06	55024.6	638326	116068	6.75363e+06	1.09738e+07	106767	485342	402390	267832	80765.6	659762	67029.6	818648	3.33001e+06	2.1414e+06	283362	4.174e+06	668111	2.94873e+06	3.14169e+06	52242.8	1.17256e+07	142511	5.01549e+06	393840	571122	384229	806156	1.82625e+06	1.33693e+06	292940	934640	1.3763e+06	8512.4	284647	4.01589e+06	9.34082e+06	2.084e+06	1.55896e+06
g1587	-5188.62	-19644.7	38412.7	1.30247e+06	270829	396057	66335.4	72140.1	1.52785e+07	1.6822e+06	-10908.7	94873.6	-7595.36	1.69173e+06	2.26518e+06	29634.3	148457	110401	123796	-717.928	58592.5	46759.1	206582	1.04338e+06	627911	67777.3	762682	195927	651039	1.00047e+06	44274.3	2.69147e+06	12259.4	559270	297054	221030	159199	161035	550633	585392	306391	317870	268911	-7721.99	70854.8	1.76056e+06	4.05007e+06	221742	574510
g1594	91728.6	-13034.2	142391	1.06832e+07	435814	452268	2.06014e+06	1.37765e+06	9.47069e+07	4.27402e+06	95370.3	241845	50458.7	1.52202e+07	8.93615e+06	178436	812955	3.20186e+06	589650	70251.9	778654	51848.5	1.18204e+06	2.39936e+06	1.48571e+06	610596	2.66353e+06	493717	1.79237e+06	3.94712e+06	-7622.64	8.54486e+06	973054	2.89884e+06	433121	15100.8	444666	465285	1.80638e+06	1.67165e+06	-430368	1.36692e+06	689118	793.343	136091	2.50696e+06	9.26026e+06	9.30221e+06	1.51316e+06
g1596	131877	21990.6	189882	1.48687e+07	497006	493830	2.18653e+06	1.1941e+06	9.45982e+07	5.94422e+06	41653.7	203713	68394.2	1.17749e+07	1.34849e+07	116511	1.16935e+06	803479	659703	158321	472018	83447.4	931604	2.26524e+06	1.71719e+06	617767	3.58819e+06	599196	2.06296e+06	3.62405e+06	49929	9.83822e+06	232896	3.89339e+06	312395	682004	840042	552393	1.95295e+06	1.51746e+06	625098	1.39412e+06	1.05187e+06	5672.47	304650	3.50228e+06	1.08363e+07	1.48819e+07	1.51409e+06
g1600	-12400.1	-12102.5	16228.2	1.30877e+06	314180	361900	27983	67947.5	7.38158e+06	1.88136e+06	836.412	210209	13902.5	945142	2.42213e+06	43336.2	80529.8	98442.2	87244.3	27203.4	38486.3	-3908.72	219408	1.11365e+06	632131	67525	785426	220812	836521	847823	49166.9	3.23319e+06	24191.9	596830	228203	209311	89865.4	248965	518816	559916	295075	254915	295548	191.167	90262.7	738452	2.01721e+06	200329	420202
g1606	48793.1	-2735.49	92715.7	7.66127e+06	156660	234399	229225	697793	4.60006e+07	2.66279e+06	50269.4	229494	73238	3.13067e+06	6.70138e+06	-8933.48	367518	1.27961e+06	604775	222348	65229.4	171161	1.75251e+06	782576	402820	917756	2.12695e+06	106879	788930	873349	629054	4.35818e+06	782559	1.71415e+06	365402	2.1731e+07	393289	189661	360112	572654	5.38774e+06	700274	470178	6465.86	19336.2	3.08823e+06	6.40737e+06	1.77466e+06	588832
g1608	121174	22797.8	139422	6.14483e+06	304497	472336	232433	601627	4.82207e+07	3.69894e+06	13618.6	326263	32963.7	5.62973e+06	7.55116e+06	69119.3	443673	999081	297313	29431.7	68501.1	37668	1.04809e+06	1.39745e+06	893736	468747	2.30212e+06	382502	1.56548e+06	2.54184e+06	21116.2	6.5533e+06	404977	1.76124e+06	469585	834139	394181	432059	1.19297e+06	786073	92055.2	1.00292e+06	773326	-2811.48	143562	6.62548e+06	1.61126e+07	2.07775e+06	1.25666e+06
g1609	216697	-3582.42	284726	5.80328e+06	637762	755448	449046	540972	5.54301e+07	6.89554e+06	51552.6	741566	40134.2	7.16083e+06	1.00024e+07	87183.2	400501	565003	307637	64056	36889	59715.2	536738	2.86316e+06	1.84896e+06	300862	4.16383e+06	546831	2.91393e+06	2.06228e+06	43191.1	1.17764e+07	195583	2.39941e+06	759704	498535	496731	760450	1.4574e+06	1.19662e+06	322443	496300	1.28941e+06	-4395.67	304956	4.58794e+06	1.04391e+07	2.06622e+06	1.82066e+06
g1610	46528.3	-4605.55	78791.9	4.6582e+06	522663	903753	275713	258805	5.65637e+07	7.26479e+06	43993.6	55994	-1015.92	1.08631e+07	6.45085e+06	150385	137441	485962	257750	22554.2	222828	17595.4	308458	1.42806e+06	1.21596e+06	218150	2.25536e+06	583281	1.77428e+06	4.18828e+06	103730	6.76125e+06	134189	1.65694e+06	516883	-814343	124517	407845	1.79675e+06	1.19599e+06	-472016	1.38712e+06	702116	4390.45	140236	4.90952e+06	1.22911e+07	1.50105e+06	1.5816e+06
g1612	12196.9	-1640.12	57844.3	2.25648e+06	276756	626591	113514	165114	7.97295e+07	2.90044e+06	56012.3	98767.7	30090.5	9.6761e+06	3.32953e+06	72957.7	186752	534257	394414	99794.2	134500	56204.1	383794	969050	647142	245650	1.30371e+06	279266	991887	2.05756e+06	21730	3.93651e+06	261588	979576	696542	45676.5	304948	265407	1.10372e+06	998434	269563	556783	388372	3003.33	65842.1	4.7878e+06	1.08725e+07	738731	633253
g1614	17668.1	-24343.9	70385.5	2.83685e+06	438142	1.52343e+06	152677	104044	7.42821e+07	3.51497e+06	-20600.4	69837.5	-46618.4	9.13074e+06	3.56743e+06	107164	206526	644887	188725	48206	118520	15644.3	322483	2.10243e+06	1.41706e+06	202912	1.61212e+06	412048	1.28331e+06	3.69022e+06	136127	4.58615e+06	349008	1.15901e+06	780403	-295119	294504	633975	1.76898e+06	1.17021e+06	938102	1.28234e+06	447389	8020.72	131151	6.99308e+06	1.79134e+07	210002	1.23189e+06
g1616	74465.1	21874.3	121618	1.97141e+06	265832	545156	226618	288631	8.57263e+07	2.10962e+06	69603.6	174982	15815.3	7.03549e+06	2.85607e+06	131323	318285	421970	484567	175094	98295.8	329183	908505	1.34006e+06	870499	539918	1.18642e+06	413826	1.00194e+06	2.73027e+06	116138	3.5254e+06	108053	721170	369677	494507	1.17554e+06	198763	1.35206e+06	1.03292e+06	485779	965745	488795	29595.5	94896.9	6.71242e+06	1.56085e+07	377403	868727
g1617	44864	16771.4	79063.9	2.05276e+06	372544	672401	195397	320646	7.45755e+07	2.45594e+06	56102.7	238587	21614.7	7.85712e+06	3.49532e+06	133429	288398	457546	430648	103879	186632	383644	969769	1.52239e+06	1.10249e+06	543681	1.34421e+06	469822	1.21066e+06	2.71337e+06	68216.5	4.25377e+06	160264	825675	336801	482453	1.2295e+06	252116	1.32375e+06	920021	421147	1.02457e+06	569639	5145.55	96793.9	6.63679e+06	1.5116e+07	474307	1.2622e+06
g1618	36078.9	-1891.29	89271.7	1.77968e+06	395162	714765	207260	309730	8.45976e+07	1.80677e+06	103114	239373	42141.8	8.03969e+06	2.50966e+06	117303	293718	343034	411525	128760	63135.9	239384	960484	1.64377e+06	1.17956e+06	551549	1.09297e+06	509567	936269	2.77391e+06	63996.8	3.25509e+06	94623.4	644456	419858	624983	1.03609e+06	197663	1.39279e+06	1.08059e+06	401236	1.00741e+06	453524	16352.6	82319.7	7.05138e+06	1.5758e+07	250615	1.24737e+06
g1619	48552.9	12897.2	64914.8	1.53583e+06	283320	555856	148580	320920	6.57073e+07	1.8926e+06	38928	205086	45164.3	5.55069e+06	2.72867e+06	106419	221414	473816	426608	97221.2	57859.5	348092	733135	1.1015e+06	774557	440444	1.18849e+06	399869	881814	2.12889e+06	81644	3.24533e+06	180838	622532	250066	455351	824348	159610	982535	871862	261118	775722	503709	22413.2	100095	5.14792e+06	1.16676e+07	443201	911937
g1634	59202.5	-1152.18	92917.1	4.14831e+06	496855	829043	180260	90481.7	8.41008e+07	5.52637e+06	33573.8	195234	21694.5	8.03857e+06	6.0824e+06	136014	167308	221424	348434	78788.3	291115	137842	323697	3.54747e+06	2.36271e+06	417820	3.49984e+06	864906	1.8012e+06	3.56791e+06	141255	6.98742e+06	33673.4	1.61574e+06	693751	2.02802e+06	265788	420734	2.38273e+06	1.63598e+06	619719	1.26202e+06	645923	84836.9	242032	6.69451e+06	1.74082e+07	645209	1.74413e+06
g1635	-21069.1	-23348.5	49437	3.7387e+06	427952	999775	76914.7	189997	4.25543e+07	3.9017e+06	56345.2	121165	1210.04	8.88246e+06	5.09596e+06	72458.1	257225	336890	174013	64778.2	122914	130746	187819	1.92249e+06	1.39869e+06	210751	2.21875e+06	568512	1.31428e+06	3.00085e+06	52476.9	4.84513e+06	11335.4	1.31159e+06	1.47375e+06	528492	203901	234420	1.42507e+06	1.0089e+06	693217	960076	449519	18150.1	162702	4.49949e+06	1.16564e+07	658277	1.6358e+06
g1636	17203.2	2876.25	172552	4.35325e+06	456398	1.06361e+06	164973	201121	4.73914e+07	3.95077e+06	14256.6	151375	-12011.9	8.89951e+06	4.67672e+06	86109.7	74476.4	95315.8	201166	21426.3	131794	54906.7	196683	1.42924e+06	1.08559e+06	296431	1.78188e+06	529440	943612	3.31947e+06	34798.5	3.58601e+06	11150.3	1.32934e+06	2.02681e+06	667873	170732	171544	1.39739e+06	724930	567615	1.12664e+06	421465	23339.7	101488	4.97721e+06	1.195e+07	692923	935053
g1637	50506.8	24180.4	54770.2	2.67235e+06	224706	672027	115352	131509	3.7889e+07	2.50666e+06	20527.8	105331	34854.6	6.27394e+06	3.19941e+06	48342.2	203461	516257	124343	51353.1	121546	84808.2	219401	1.48073e+06	1.01166e+06	180918	1.05522e+06	396562	737306	2.0737e+06	68379.1	2.94901e+06	8587.44	770344	954382	270383	121316	157549	944050	744137	248781	700063	300733	7110.77	109047	2.99502e+06	7.70522e+06	661303	968419
g1665	12066.5	-10313.8	41531.6	1.10853e+06	256937	480060	73989	201348	8.35668e+06	1.70249e+06	5165.1	121976	-23135.7	1.62919e+06	2.06138e+06	99672	45116.8	279418	136933	27124.5	78109.6	56742	50842.6	1.13284e+06	684258	114972	865707	264327	646743	973268	42519.3	2.50555e+06	27524	415496	588044	283282	68936.3	111902	539645	466072	395999	362843	234153	10224	86663	944918	2.17375e+06	248663	572367
g1681	158498	-11825.9	191937	5.34806e+06	793602	1.2077e+06	578367	624429	1.20496e+08	5.77526e+06	73801.4	169666	42091.8	3.44138e+07	6.93674e+06	217486	273950	234870	1.15653e+06	109460	213097	143571	843422	1.39831e+06	1.10446e+06	418941	2.44815e+06	581980	2.59248e+06	4.03538e+06	74487.8	8.64393e+06	86090.6	2.01687e+06	715455	613564	603156	442191	1.84671e+06	1.1627e+06	463289	1.60546e+06	551165	-1038.16	46679.9	9.61683e+06	1.8603e+07	3.79026e+06	1.71702e+06
g1693	192915	-1672.5	253570	7.31735e+06	777631	1.2185e+06	321544	271888	5.36168e+07	8.15704e+06	74271.2	846002	64815.2	7.24318e+06	1.24929e+07	91037.9	349605	547429	243808	-42775.2	65958.2	100078	2.50199e+06	2.59366e+06	1.94975e+06	1.34777e+06	5.0607e+06	725406	3.23629e+06	3.65206e+06	42127.5	1.2672e+07	222715	2.90264e+06	608432	569047	481670	864965	1.97435e+06	1.33371e+06	35646	1.57357e+06	1.50267e+06	-7164.33	342329	6.68308e+06	1.66582e+07	1.85487e+06	2.40679e+06
g1695	101611	41440.6	194900	8.60441e+06	1.16087e+06	1.43485e+06	307692	367606	1.12904e+08	9.8779e+06	-45020.8	686427	-20014.1	1.40171e+07	1.3434e+07	271811	822820	607629	545971	250481	507961	304396	1.14149e+06	4.8812e+06	4.01384e+06	855125	5.30438e+06	1.79154e+06	3.79113e+06	5.31221e+06	349313	1.45339e+07	185570	3.5156e+06	1.13124e+06	344880	847066	1.14764e+06	3.44418e+06	1.80511e+06	778731	2.0495e+06	1.37465e+06	-611.898	632760	1.05425e+07	2.61987e+07	1.78308e+06	3.58793e+06
g1696	114674	14199.2	136066	1.12197e+07	994286	1.30795e+06	352316	403560	1.13624e+08	1.15616e+07	89433.1	313415	-10784.9	1.48129e+07	1.50638e+07	229199	234700	436875	445466	53202.3	364033	162245	362161	4.64699e+06	3.77508e+06	652139	5.87614e+06	1.62683e+06	2.63214e+06	6.74604e+06	140597	1.45726e+07	120619	3.77425e+06	1.78019e+06	1.47667e+06	444711	669157	3.82796e+06	1.77756e+06	239494	2.29622e+06	1.30969e+06	20113.2	534200	1.03077e+07	2.64712e+07	1.78651e+06	4.88565e+06
g1697	269558	25128	325907	9.0279e+06	911248	1.10439e+06	521342	1.18446e+06	4.88867e+07	1.01414e+07	120098	954449	20533.9	1.08024e+07	1.33915e+07	62084.4	562468	100376	428852	236938	59164.3	244468	2.02425e+06	3.51867e+06	1.90431e+06	1.04964e+06	5.42291e+06	556990	3.51655e+06	3.51955e+06	172251	1.38302e+07	-2660.32	3.42675e+06	1.51964e+06	-88465	400541	886778	2.47356e+06	1.66935e+06	-394256	1.57451e+06	1.49685e+06	-4528.22	505771	6.64098e+06	1.55972e+07	4.12444e+06	1.27053e+06
g1711	19322	-16202.3	65028.4	2.73907e+06	415503	885801	131065	194110	4.6442e+07	4.31504e+06	49429.9	241733	-4808.88	4.90107e+06	5.28988e+06	95404.9	139884	426790	187045	51991.6	70948.3	62475.7	323015	1.63498e+06	1.10314e+06	317482	3.40963e+06	439974	1.73733e+06	2.37685e+06	54904.6	6.1935e+06	43257.6	1.28742e+06	875184	114130	189555	418038	1.28146e+06	932769	-108212	928717	624417	-5222.88	144896	5.92208e+06	1.37717e+07	650817	896555
g1712	48555.4	6154.97	105462	4.6028e+06	1.36855e+06	1.75335e+06	192397	323956	1.05772e+08	7.22569e+06	106169	507177	-27109.9	8.57751e+06	9.81402e+06	105185	491672	391889	420816	160301	123399	147692	569850	2.45091e+06	1.89935e+06	439790	4.76075e+06	783222	2.96442e+06	3.3938e+06	61531.2	1.11469e+07	85646.4	2.22264e+06	1.54222e+06	954732	559676	884241	2.4966e+06	2.3685e+06	225476	1.29846e+06	1.24126e+06	-9144.89	342915	1.08046e+07	2.43743e+07	1.14786e+06	2.74812e+07
g1713	4913.49	-1380.86	81635.5	2.15739e+06	377802	1.00765e+06	103198	239100	2.90534e+07	4.48065e+06	43007.7	121670	-44804.6	3.70104e+06	4.53156e+06	100109	52596	653502	128376	49141.4	326996	59011.3	107989	1.38693e+06	1.02828e+06	266812	2.56451e+06	431491	1.61867e+06	2.47618e+06	38775.5	5.65565e+06	71957	1.02859e+06	1.54711e+06	432077	154947	364046	1.18224e+06	821574	14480.7	950598	483720	-1642.18	176449	3.84357e+06	1.03409e+07	494949	1.71195e+06
g1714	39685.4	6615.68	72360.6	1.94748e+06	350451	526389	177810	260716	2.55893e+07	2.35182e+06	29598.8	293991	12078.6	4.39077e+06	2.66897e+06	114183	134844	349923	217118	63133.8	184590	35776.9	312809	1.36049e+06	809602	196859	1.23536e+06	419572	1.13905e+06	1.52073e+06	53997	3.75751e+06	132648	680380	531557	291615	162667	260467	864800	789512	650593	452404	347613	17859.7	92723.9	2.05028e+06	4.56237e+06	308972	1.35914e+06
g1716	124977	-15290.6	271332	1.58974e+07	931112	961984	3.03672e+06	966637	9.95909e+07	1.03396e+07	127682	343729	64915.8	1.31983e+07	1.64744e+07	84044	1.62821e+06	371162	537823	278242	788100	146913	980370	3.79329e+06	2.8842e+06	531640	5.82166e+06	921261	3.3262e+06	5.1682e+06	117226	1.43222e+07	14335.6	4.47567e+06	400467	1.25679e+06	913197	930666	2.91496e+06	2.09429e+06	1.15231e+06	1.94337e+06	1.59529e+06	-2920.61	362423	6.2824e+06	1.77018e+07	1.48746e+07	2.02182e+06
g1725	131222	-34432.1	200997	6.93168e+06	1.64923e+06	3.35911e+06	547169	427306	2.41639e+07	4.13826e+06	193323	601569	285921	1.68837e+06	7.1473e+06	-25383.9	402682	206352	377257	83275.3	269302	432705	760451	2.65131e+06	1.38848e+06	493210	3.62513e+06	353748	1.6533e+06	1.11447e+06	135322	7.34393e+06	114225	2.75777e+06	184663	1.9386e+06	358264	368550	1.51626e+06	1.45253e+06	141317	583366	862097	-20530.4	242397	1.91877e+06	3.91904e+06	964414	1.7605e+06
g1726	183515	90145	230323	1.0099e+07	508088	507262	530188	2.32129e+06	7.1932e+07	3.90348e+06	260380	578886	167640	2.36226e+07	6.256e+06	144529	4.6653e+06	446430	1.57721e+06	679553	-30144.4	579266	1.1953e+06	1.47477e+06	938432	668918	3.00983e+06	435314	1.68497e+06	1.71196e+06	59235.6	5.95756e+06	95410.2	3.0128e+06	290592	948710	563976	367762	1.96854e+06	2.30887e+06	585405	598885	625797	8926.73	218752	2.64551e+06	5.01011e+06	1.36457e+06	7.28164e+06
g1727	194708	133023	257749	1.12916e+07	482978	462736	558488	2.656e+06	8.1749e+07	3.92404e+06	321121	603638	170189	2.70438e+07	6.26986e+06	167365	6.34074e+06	466851	1.75049e+06	825133	-6133.32	679568	1.29292e+06	1.35138e+06	931165	817897	3.30973e+06	489761	1.72979e+06	1.90412e+06	47169.2	5.97324e+06	137351	3.24074e+06	306742	939347	575522	321795	2.28908e+06	2.59393e+06	619930	734323	622973	8636.44	249017	2.7476e+06	5.40384e+06	1.35982e+06	9.92145e+06
g1728	37622.8	6378.49	96950.2	4.0844e+06	393761	592190	208555	172219	1.02521e+08	4.55159e+06	26479.3	157843	121480	1.73e+07	5.82942e+06	100478	279382	276028	500750	136960	258330	117209	635355	1.90606e+06	1.336e+06	358568	2.26037e+06	381487	1.71032e+06	2.92386e+06	75886.3	6.01685e+06	70279.6	1.65723e+06	341748	645215	341135	292756	1.53133e+06	1.09551e+06	338181	1.16298e+06	485122	1866.47	64509.7	6.43273e+06	1.4069e+07	1.89573e+06	1.70656e+06
g1729	38744.9	7012.1	75319.1	3.98804e+06	518884	1.01368e+06	204594	185273	8.54785e+07	4.14202e+06	90882.7	211334	60593.9	1.50985e+07	5.44653e+06	124829	223732	312923	411968	108869	222675	143421	818450	2.04988e+06	1.51406e+06	384435	2.20136e+06	468470	1.41276e+06	3.02853e+06	85778	5.03387e+06	133748	1.57117e+06	567697	705832	253832	297667	1.6964e+06	1.10306e+06	92696.5	1.1871e+06	471212	3090.72	96593.8	5.58901e+06	1.30792e+07	1.4074e+06	2.1014e+06
g1730	76589.4	15989.6	113524	2.68731e+06	335018	621941	215025	98012.2	7.86646e+07	3.10678e+06	82389.1	151510	29544.9	1.44505e+07	3.83805e+06	75676.6	761818	41101.8	359693	118937	271678	193834	755461	1.50649e+06	1.07919e+06	428543	2.26007e+06	344441	1.17017e+06	2.1564e+06	66098	4.24751e+06	-343.154	1.15573e+06	588828	1.35387e+06	529650	246645	1.14356e+06	986499	255755	929174	435917	3992.87	125261	4.89104e+06	1.07779e+07	752533	982263
g1733	557757	-26395.6	610402	9.24032e+06	937383	1.45043e+06	865120	220046	5.14666e+07	9.39635e+06	60839.1	833245	73035.7	5.12199e+06	1.37388e+07	108816	335171	423202	319501	129281	133186	365852	1.00601e+06	2.87099e+06	2.16876e+06	636094	5.39763e+06	732408	3.70802e+06	3.97123e+06	62727.7	1.41647e+07	271564	3.22214e+06	1.39835e+06	501514	565873	897845	2.15872e+06	1.33265e+06	212072	1.52537e+06	1.44959e+06	-1459.55	402103	6.20722e+06	1.56072e+07	1.51678e+06	2.25905e+06
g1734	146426	3507.88	173544	3.8449e+06	434005	617466	297826	235009	4.59822e+07	5.00292e+06	66384.1	463356	36401.2	4.67046e+06	7.12338e+06	74099	339657	528866	234168	67361.7	61413.9	200355	1.11014e+06	1.73254e+06	1.19135e+06	624534	3.46063e+06	403522	2.11583e+06	1.76472e+06	51019.5	8.53055e+06	290635	1.72066e+06	327641	424827	667785	555750	1.05215e+06	842739	-101115	844027	986679	-9252.18	219854	3.65479e+06	8.42431e+06	1.12458e+06	1.36684e+06
g1740	159447	-5107.02	253890	1.81471e+07	1.00306e+06	1.09238e+06	2.80636e+06	1.01849e+06	1.28459e+08	9.7524e+06	143914	389733	23215.2	2.0875e+07	1.74437e+07	119390	2.46213e+06	774083	1.07232e+06	349487	635867	194992	1.44557e+06	4.36474e+06	3.07586e+06	674329	5.8414e+06	967364	3.50371e+06	5.83068e+06	140348	1.46156e+07	105912	5.46036e+06	374849	701614	293617	921251	3.26357e+06	2.28035e+06	253877	2.14282e+06	1.58603e+06	5339.92	325346	6.6399e+06	1.9455e+07	2.06643e+07	3.29045e+06
g1742	412197	1133.32	515481	1.55705e+07	853137	931924	3.77113e+06	1.27275e+06	1.21847e+08	9.08793e+06	103623	300434	9527.01	1.71563e+07	1.47917e+07	109866	1.18716e+06	535999	571370	265435	579429	162340	1.04273e+06	4.07568e+06	2.91846e+06	528355	5.64074e+06	974875	3.0705e+06	7.05399e+06	186857	1.33415e+07	84121.4	5.00488e+06	488387	5.18742e+06	441649	799720	3.59417e+06	1.90799e+06	552219	2.65031e+06	1.46585e+06	3939.45	342242	5.78695e+06	1.9172e+07	1.59312e+07	2.49228e+06
g1744	185128	13120.2	366975	2.30835e+07	945930	974089	3.03368e+06	1.23191e+06	1.21471e+08	9.80816e+06	72163.8	261110	24388.1	1.90473e+07	1.98631e+07	89829.8	1.77364e+06	473424	693934	181204	560241	131087	938200	3.71286e+06	2.80702e+06	451263	4.57996e+06	1.07291e+06	2.9568e+06	7.34978e+06	113702	1.33495e+07	52330.2	5.98119e+06	423652	755905	367993	669721	3.59153e+06	1.94684e+06	160417	2.78126e+06	1.74366e+06	-7913.9	279590	6.12793e+06	2.058e+07	2.31361e+07	2.21054e+06
g1748	11059.8	133.376	97526.6	1.60346e+06	371506	899648	89921.4	193253	2.2159e+07	2.75318e+06	59460.5	194960	-5486.26	5.08447e+06	2.81966e+06	123114	322126	394601	138259	23198	92027.3	35130.5	77490.9	1.63386e+06	1.08108e+06	98658	1.26505e+06	512421	1.07239e+06	3.10929e+06	36953.5	3.77869e+06	104176	611661	1.20039e+06	276058	110332	211046	1.34587e+06	790605	325032	917516	310579	2133.07	149920	2.86488e+06	8.31507e+06	472730	1.26266e+06
g1749	85008.6	38975	82011.2	-203186	375690	1.06391e+06	128444	149428	5.51642e+07	2.0332e+06	37528.1	231461	-19198.7	8.86566e+06	1.99884e+06	281185	-237099	460234	198658	54971.4	110826	25441.2	-172401	2.09958e+06	1.2041e+06	330980	1.58415e+06	498137	1.42111e+06	3.32235e+06	74251.6	3.59551e+06	69553.8	221658	1.69465e+06	299634	16852.8	261050	1.5524e+06	938368	385244	1.11694e+06	157586	-797.917	-98282.5	4.16316e+06	1.16507e+07	64387	1.27047e+06
g1750	81578.3	-6403.48	119003	4.27318e+06	614542	1.04716e+06	348421	190191	6.8266e+07	5.49187e+06	101639	517012	-586.869	1.12427e+07	6.53233e+06	118680	231492	240933	275206	20412.4	313122	20855.2	691429	3.80855e+06	2.60293e+06	434759	2.73534e+06	1.06751e+06	2.09689e+06	5.48994e+06	104360	8.0494e+06	71152.6	1.848e+06	1.35022e+06	692554	152687	422464	2.7911e+06	1.37862e+06	1.12899e+06	1.71623e+06	672285	15093.4	176607	6.4791e+06	1.80223e+07	706401	4.15691e+06
g1759	45845	18228.9	2802.13	1.11195e+06	278271	677653	88268.5	129142	4.79e+07	1.76592e+06	45706.1	211090	-28225.2	7.09539e+06	2.01903e+06	104801	-21068.8	316743	363141	3372.62	110959	51395.9	11319.8	1.30334e+06	950636	281169	1.22405e+06	507234	924671	3.32253e+06	24966.4	2.98283e+06	16670.2	429151	655691	2.69886e+06	80171.6	128299	1.497e+06	870489	122982	1.07326e+06	174244	12658.2	13644.4	5.63342e+06	1.43444e+07	254716	1.05926e+06
g1895	-2121.87	-6012.33	87809.9	2.00759e+06	300125	910504	139991	161426	7.31905e+07	2.35458e+06	128577	195628	-4178.66	1.37772e+07	2.98045e+06	105986	189049	340027	224120	154082	185385	105444	649869	2.02256e+06	1.36917e+06	364065	1.14001e+06	600579	1.10968e+06	4.61185e+06	77474.8	3.69156e+06	34327.3	820794	1.54336e+06	24188.4	237264	193881	1.8627e+06	1.16512e+06	477808	1.2964e+06	292132	14881.9	122584	6.9433e+06	1.811e+07	465616	958725
g1897	21118.7	-626.316	74984.6	3.10772e+06	583446	1.58973e+06	134816	193287	1.25583e+08	3.68675e+06	59307.9	397939	19854.6	2.17432e+07	4.52262e+06	136775	167276	278392	287642	61421	172349	230640	1.13124e+06	2.26957e+06	1.96137e+06	746869	1.71668e+06	1.01065e+06	1.75026e+06	8.4337e+06	79450.9	5.45636e+06	47260.1	1.40671e+06	1.70223e+06	298667	288031	349723	3.49728e+06	1.68807e+06	156284	2.63089e+06	419341	3679.65	132418	1.44693e+07	3.67916e+07	666536	2.41511e+06
g1907	78059.1	-25995.8	123135	5.36775e+06	758221	815675	479108	255828	8.62268e+07	7.76164e+06	61680.6	872536	-19649.6	1.09736e+07	1.00094e+07	143074	361548	210338	579569	287604	139812	343436	647060	3.33285e+06	2.28737e+06	656644	4.91406e+06	700504	3.06437e+06	3.3392e+06	177263	1.19111e+07	39817.1	2.44827e+06	1.91128e+06	1.95624e+06	264711	694902	3.59236e+06	3.44821e+06	328290	1.41478e+06	1.17482e+06	-5304.34	367392	5.65562e+06	1.16528e+07	1.08131e+06	1.83691e+06
g1908	193281	23958.8	230653	1.0716e+07	1.20375e+06	1.09125e+06	574781	906843	6.91733e+07	1.55649e+07	81058.3	1.39831e+06	53863	1.1719e+07	2.19212e+07	74402.8	537051	31643.3	569475	452749	155758	585519	432031	6.57104e+06	4.16411e+06	838624	1.21288e+07	1.17343e+06	6.06517e+06	4.4625e+06	230854	2.27322e+07	6832.96	4.22119e+06	748718	1.36654e+06	687677	1.26569e+06	4.01082e+06	2.40244e+06	-107667	2.02893e+06	2.19685e+06	7399.51	885842	5.91288e+06	1.44066e+07	3.1893e+06	3.86793e+06
g1909	113033	6216.93	187101	6.91986e+06	486528	542466	351975	1.10509e+06	8.95566e+07	4.83706e+06	241431	376744	49144.7	1.37423e+07	7.11703e+06	50395.3	473794	-26127.7	865125	444720	417981	624148	1.7169e+06	2.10954e+06	1.62424e+06	970125	3.53641e+06	463514	1.77153e+06	1.00399e+06	250478	6.45704e+06	7581.41	2.6766e+06	370126	1.46651e+06	459526	420649	1.50612e+06	1.88879e+06	58229.2	712446	756312	3999.19	235175	1.85554e+06	2.70355e+06	1.27057e+06	3.31475e+07
g1910	64674.2	12935.9	76937.3	7.69282e+06	740467	786425	189913	1.05643e+06	8.28785e+07	6.5189e+06	207364	318861	144008	1.24628e+07	1.00453e+07	58426.1	839535	602574	1.08825e+06	220233	703456	458044	1.85592e+06	2.73564e+06	2.20343e+06	962628	4.37614e+06	364340	2.84968e+06	1.29792e+06	47809.3	1.05069e+07	69593	3.15861e+06	887756	1.89101e+06	1.29199e+06	712248	1.19335e+06	1.48851e+06	-259226	546131	1.08506e+06	13402.4	225323	2.49697e+06	4.22442e+06	1.89735e+06	1.19103e+08
g1911	35305.2	15664.7	47114.9	2.07008e+06	391574	696145	147006	238035	5.2025e+07	2.76773e+06	18940.7	180402	-15389.3	1.0967e+07	2.78273e+06	137490	121573	318212	210343	45236.8	197054	-45113.6	254722	1.14856e+06	1.03969e+06	151109	1.32366e+06	733531	1.2803e+06	4.4525e+06	55835.4	4.31644e+06	100645	798836	1.98952e+06	344464	199742	269492	1.77686e+06	921567	1.04603e+06	1.32153e+06	430936	22366.8	135873	4.41115e+06	1.28745e+07	528955	1.54781e+06
g1912	48769.4	-1525.14	107670	4.58869e+06	352639	468054	226455	195287	9.52386e+07	5.87326e+06	91481.1	392827	48793.8	1.09917e+07	6.76464e+06	143452	395835	404569	264560	86853.7	442959	79695.7	1.09218e+06	2.30072e+06	1.78454e+06	682046	2.59293e+06	710908	2.11852e+06	3.12864e+06	193884	7.77043e+06	112409	1.85045e+06	491566	404999	380483	541640	1.72466e+06	1.1366e+06	1.21256e+06	1.0671e+06	798158	74106.8	131428	5.48676e+06	1.29074e+07	829387	3.46598e+06
g1913	146925	32270.6	164420	8.05521e+06	377004	463709	671081	998267	8.5546e+07	2.67226e+06	140139	128057	147202	2.04373e+07	7.12665e+06	102210	809741	528638	1.24243e+06	171332	311274	133074	959724	1.21354e+06	757838	451174	1.5628e+06	308827	1.0862e+06	1.85083e+06	37505.4	4.03342e+06	112740	2.14646e+06	278919	551220	1.67551e+06	211000	933973	1.06659e+06	218754	609378	443344	14927.8	92360.4	3.083e+06	6.76085e+06	4.92713e+06	658692
g1915	224249	-5826.71	325548	1.49155e+07	1.29912e+06	1.2557e+06	2.38918e+06	1.02687e+06	8.86788e+07	9.71815e+06	103673	422586	238906	1.47138e+07	1.55955e+07	81515.3	1.25343e+06	468543	506627	198512	903522	108462	816081	4.38878e+06	2.91187e+06	463183	6.0476e+06	767557	3.35352e+06	4.48001e+06	82735	1.37344e+07	45869.7	4.62265e+06	1.33582e+06	1.95019e+06	461901	851219	2.61643e+06	2.1532e+06	129967	1.66897e+06	1.50606e+06	7352.09	367309	4.79666e+06	1.40155e+07	1.38412e+07	2.14792e+06
g1919	-20674.5	-18870.7	27356.4	2.94983e+06	295099	780197	131300	272263	2.82557e+07	1.61546e+06	-41651	-68902	-33863.7	4.87976e+06	2.58879e+06	27970.9	271739	1.04384e+06	120901	50058.8	62780.9	-10095.3	249254	704926	427360	121737	874541	213375	411491	1.87926e+06	36515.4	2.24455e+06	109262	613816	435620	-30561.5	116150	147219	830387	575535	292946	610168	155215	4191.08	63076	2.89454e+06	7.39044e+06	502946	684372
g1920	206249	20370.7	247846	6.88772e+06	666404	904288	428504	616263	4.01247e+07	5.39275e+06	93071.2	579166	518785	5.591e+06	8.78787e+06	42263.4	317507	261340	455924	256825	11622.2	220166	2.45787e+06	2.12986e+06	1.45673e+06	1.31184e+06	3.93703e+06	777690	2.23322e+06	1.29372e+06	18948.8	8.71015e+06	381353	2.35317e+06	344579	662381	478312	657220	976929	1.01951e+06	-122113	727514	924951	8110.22	213486	3.88711e+06	7.73234e+06	1.76615e+06	4.8801e+07
g1921	110977	-15837.7	172209	6.87347e+06	689606	1.07379e+06	390041	505138	6.21338e+07	6.79039e+06	396615	513534	121582	1.24405e+07	9.57618e+06	31954.3	927206	78780.1	419945	134027	311206	178208	1.47907e+06	3.34549e+06	2.0234e+06	848779	4.02428e+06	565655	2.4152e+06	2.28899e+06	49791.1	9.00294e+06	251862	2.87309e+06	1.33577e+06	2.09983e+06	532704	705117	1.65093e+06	1.34199e+06	363084	842324	1.03297e+06	-9169.19	176089	4.63722e+06	9.22822e+06	2.61827e+06	1.96354e+07
g1922	111738	-5567.66	131283	5.11538e+06	473458	704382	347667	450240	4.07023e+07	4.81117e+06	68450.9	254903	30691.2	2.99686e+06	7.27144e+06	58271.9	258747	285044	290018	106026	677874	53400.6	326702	2.00176e+06	1.19656e+06	295374	3.41402e+06	320932	1.90312e+06	1.15751e+06	20031.8	7.19055e+06	216173	2.00328e+06	416670	3.35094e+06	406185	593196	996976	914435	44685.3	471630	778203	17362.3	188572	3.13973e+06	6.89785e+06	1.90812e+06	4.87571e+07
g1923	177161	27555	178368	6.76879e+06	550815	706938	309185	641427	4.42314e+07	4.14134e+06	63312.2	439156	345204	6.93388e+06	6.98619e+06	61411.5	286601	280591	499418	220597	17470.1	469828	2.11863e+06	1.6578e+06	1.09686e+06	1.09694e+06	3.14555e+06	750809	1.74856e+06	1.16325e+06	-5542.12	6.74465e+06	409994	1.96286e+06	247784	553925	665827	462071	848342	827831	-48820.9	649227	738148	-3156.69	214040	3.446e+06	6.7306e+06	1.78122e+06	6.61007e+07
g1926	10516.8	8551.85	75870.7	4.53884e+06	809754	1.19055e+06	163181	251896	5.23436e+07	3.1813e+06	66203.2	-86438	-46777.4	7.1115e+06	4.3674e+06	73523.4	338784	543527	215238	130600	131318	181727	483685	1.72669e+06	982789	336910	1.54163e+06	269110	907783	1.9449e+06	66215	3.42758e+06	166442	1.10055e+06	1.51796e+06	528416	223202	401970	1.11228e+06	1.01367e+06	609755	797827	304240	24783	106779	4.57642e+06	1.02107e+07	592116	1.0072e+06
g1929	10355.7	-4925.37	103023	1.63457e+06	460286	1.27403e+06	108676	280546	4.26324e+07	4.01105e+06	70294.9	151863	-16389.8	5.08415e+06	4.15055e+06	131289	16517.8	690607	150305	84077.5	373791	95117.8	-8099.97	1.49395e+06	1.17735e+06	293350	2.57584e+06	537374	1.70112e+06	3.21044e+06	34818.4	5.30336e+06	90343.5	886436	1.88818e+06	470038	117167	464083	1.50856e+06	901588	-38925.7	1.20558e+06	475796	4064.93	125693	5.48712e+06	1.44803e+07	380642	2.12805e+06
g1930	4266.45	-9253.98	13165.3	946023	149061	209246	44416.2	67407.4	7.60164e+06	1.13679e+06	24372.6	152064	51998.5	1.3718e+06	1.51902e+06	45755.8	4584.46	247515	79665.7	55983	28651.2	101640	94834.8	562090	353610	119577	625641	162264	502700	504674	33494.2	1.9743e+06	59320.2	417346	143407	120655	74322.9	147970	217647	220550	303077	149965	184767	19892.7	20878.2	899431	1.8331e+06	104141	438083
g1931	71280	3391.83	99247.7	2.56837e+06	487105	609289	297142	1129.28	3.94026e+07	4.36696e+06	65954.5	531951	131966	5.56542e+06	6.99951e+06	81094.8	106367	142657	306805	33409.6	58234.3	181289	492590	2.00164e+06	1.25536e+06	596648	3.20827e+06	316474	2.09125e+06	1.51764e+06	48645.1	7.63564e+06	53413.7	1.34407e+06	529047	739333	222496	473474	936984	722144	1.3993e+06	645554	837474	18392.7	164528	3.5116e+06	7.41052e+06	-232470	1.03272e+06
g1932	6397.15	-3854.5	28732.4	1.48489e+06	158583	283433	72813.8	164012	1.04491e+07	1.71595e+06	7172.37	244221	20296.9	2.0301e+06	2.60193e+06	14924.6	70226.5	786350	76264.6	13794	9235.82	-17695.3	223039	531392	342533	120198	703106	166071	775616	1.12928e+06	40582.8	3.51556e+06	71511.1	703872	292685	92976.5	100647	231537	345301	333984	329941	282417	431481	-6898.28	59796.8	1.51381e+06	3.64569e+06	340619	404061
g1934	12574.6	2537.24	46968.5	1.96053e+06	341498	536462	192247	41706.4	2.2839e+07	3.63689e+06	55934.8	422655	4576.98	3.28896e+06	3.82451e+06	42919.5	65577	214791	164385	72937.2	18837.5	95593.9	280981	1.47378e+06	779833	293320	2.23588e+06	235531	1.66672e+06	1.39054e+06	84871.2	6.03712e+06	-19610	893882	334316	419351	161357	398254	755989	677174	724436	550917	597145	4124.4	124816	2.43465e+06	5.76258e+06	124922	1.33495e+06
g1935	28152.6	-16728.3	69679.6	5.22712e+06	758363	997920	238982	124080	5.0026e+07	7.47396e+06	43664	888755	103889	1.38582e+07	8.31861e+06	147982	212615	221168	199890	7967.03	47406.3	148302	313122	2.60537e+06	1.59939e+06	486968	5.55812e+06	418961	3.53932e+06	4.21171e+06	-184512	1.19391e+07	67773.8	2.41606e+06	1.28231e+06	-665171	303336	751056	2.07838e+06	982068	-181835	1.36752e+06	1.21617e+06	336.65	221298	6.06966e+06	1.50336e+07	-20309.9	929706
g1936	62656.9	17820.4	48067.8	2.1016e+06	595421	799404	190741	223288	2.43545e+07	4.75461e+06	41642.2	559135	-9370.47	8.30292e+06	5.06824e+06	113023	108329	297251	522566	25350.8	36593.4	95814.3	253462	1.64035e+06	1.04304e+06	286377	3.23357e+06	328930	2.47443e+06	3.29453e+06	-41721.9	8.12172e+06	58562.4	845422	635791	145258	214764	451726	1.45869e+06	767967	724044	936346	774932	10037.1	166730	3.86926e+06	9.14304e+06	216152	668636
g1937	104592	22186.4	193069	4.72532e+07	1.39807e+06	1.8189e+06	472791	651057	9.20807e+07	2.32109e+07	955.975	1.07614e+06	-34552.1	1.49254e+07	4.9246e+07	130228	454109	327254	749149	153337	221608	107863	367435	5.28946e+06	3.83465e+06	809572	9.12958e+06	1.41507e+06	4.11448e+06	7.20271e+06	44529.1	2.16998e+07	95649.4	1.05568e+07	1.14353e+06	116422	538168	1.09197e+06	4.24331e+06	2.05913e+06	289200	2.906e+06	2.16055e+06	-13030	657500	9.21542e+06	2.3253e+07	2.7816e+06	5.68354e+06
g1938	66278.2	-4903.71	238060	1.01873e+07	747295	685788	446191	936306	9.57189e+07	1.28636e+07	84336.2	1.18663e+06	-14750.7	1.00363e+07	1.4483e+07	79670.9	136161	150998	1.55455e+06	132418	176371	100090	668554	4.16231e+06	2.61802e+06	150780	8.96612e+06	807492	3.79583e+06	2.15959e+06	1.78339e+06	1.78378e+07	36697.6	3.86797e+06	430862	242888	399943	928147	1.81723e+06	1.43163e+06	368571	441562	1.79184e+06	-1987.19	302448	6.45067e+06	1.3627e+07	1.98414e+06	3.24733e+06
g1939	72443.2	41853.2	265633	1.5668e+07	1.38228e+06	1.28597e+06	458656	320268	5.58066e+07	1.73967e+07	76419.7	377871	6514.56	1.23242e+07	2.28752e+07	48115.5	133680	70122.4	391701	103539	390378	78287.4	269890	4.52047e+06	3.87253e+06	630850	1.11757e+07	1.33339e+06	2.57689e+06	5.82922e+06	62879.3	2.2984e+07	17390.6	5.04209e+06	1.96212e+06	1.31118e+06	701748	812315	3.45794e+06	1.6709e+06	1.30166e+06	2.17021e+06	2.05216e+06	-417.842	963961	6.76699e+06	1.72518e+07	3.24877e+06	4.76776e+06
g1940	42773.2	1387.74	51184.8	1.11408e+07	1.04232e+06	1.0682e+06	151650	237972	7.35636e+07	1.35846e+07	57994.4	801351	2538.67	1.47076e+07	1.78439e+07	141308	217523	315263	334102	53170.5	349147	55486.7	253280	3.92487e+06	2.9949e+06	357807	7.28547e+06	1.28804e+06	4.08173e+06	6.46383e+06	58727.7	1.76443e+07	40509.8	3.87976e+06	960189	587907	406287	1.06006e+06	3.26798e+06	1.83915e+06	350363	2.16709e+06	1.81561e+06	1884.36	513418	8.11749e+06	2.21512e+07	1.98393e+06	4.32093e+06
g1941	51168.6	-7484.41	59867.1	6.49709e+06	628669	761362	227570	190782	2.63686e+07	6.75186e+06	6578.85	246324	-38689.8	3.99104e+06	8.4545e+06	94185.5	142998	255236	210498	48586.8	230411	76369.6	181234	2.44584e+06	1.57381e+06	351702	3.40295e+06	619408	1.82529e+06	2.49933e+06	84836.5	8.13636e+06	80971.6	1.80202e+06	437703	883450	185422	415938	1.48115e+06	1.10244e+06	957301	1.05017e+06	671246	19320.2	191741	2.41919e+06	5.9589e+06	621991	2.75105e+06
g1942	67574.5	7258.79	188350	1.38423e+07	1.01935e+06	1.21668e+06	270290	1.82418e+06	9.15156e+07	1.48859e+07	1808.73	1.32389e+06	20762	4.66197e+06	1.57422e+07	46145.6	117054	142761	780940	46108.4	-18906.9	94700.3	582622	4.64126e+06	2.3716e+06	222347	9.82281e+06	977257	3.70614e+06	3.5158e+06	202388	1.90326e+07	-19177.3	4.59417e+06	375430	823035	306416	696628	2.16731e+06	1.51227e+06	747561	1.01964e+06	1.86142e+06	4309.49	20447.6	4.6863e+06	1.17891e+07	2.29756e+06	3.71218e+06
g1943	33944	11489.7	44363.4	4.10397e+06	219285	341256	78226	207669	1.01839e+07	1.95857e+06	-24071.1	189366	22423.8	1.92562e+06	4.91557e+06	55917.6	313012	411504	171162	-21976.3	12356.2	-11106.6	719415	677900	450778	313045	1.23631e+06	183959	902830	880816	5899.08	3.80352e+06	95049	1.14068e+06	247945	222154	87746.1	186577	408747	402700	184023	310125	484918	1394.02	71003.1	1.20371e+06	3.07459e+06	1.72412e+06	492238
g1944	79473.6	10194.1	91810.8	1.0262e+07	545943	742893	237904	451039	3.64994e+07	6.57052e+06	44664.4	692264	49513	4.93234e+06	1.32426e+07	71285.8	767645	506598	399150	243387	95024.8	233933	1.53842e+06	2.52772e+06	1.32411e+06	736952	4.8295e+06	585461	2.67597e+06	2.30657e+06	98479.4	1.10927e+07	177887	3.08613e+06	691537	314165	305146	471760	1.46446e+06	1.09364e+06	314308	983386	1.29859e+06	13585.7	375982	3.89442e+06	1.03449e+07	4.16272e+06	1.96994e+06
g1945	55211.4	24404.7	42929.2	7.67597e+06	236954	264650	213478	510408	2.37995e+07	3.00767e+06	26922.5	114956	157438	4.21131e+06	7.20844e+06	29574	686778	829284	184134	61534.1	73113.2	51527.1	663892	645965	431354	283475	2.5189e+06	197833	860782	1.12629e+06	-10231.9	4.27197e+06	228352	1.65105e+06	292205	8321.46	90936.9	140200	502736	531805	-61017.6	269207	560849	4185.45	96861.9	1.6857e+06	3.85806e+06	3.62562e+06	474928
g1946	40266.2	2679.36	49574.1	3.97052e+06	287178	352061	292914	449087	1.50653e+07	3.44272e+06	-6214.25	338982	11503.9	2.17888e+06	6.135e+06	25099.5	339576	1.84533e+06	78071.6	20939.7	25110.9	20821.8	132488	1.19395e+06	703819	48102.3	2.2437e+06	345136	1.43104e+06	1.60401e+06	-96733	7.92562e+06	951670	1.35111e+06	170172	-470012	118559	263824	559774	563280	-312613	383587	765549	-7563.13	117814	1.76481e+06	4.49768e+06	2.18546e+06	1.41483e+07
g1947	28207.8	-3277.59	51959.7	4.37976e+06	213496	247611	172823	423268	3.13105e+07	3.65956e+06	47924.1	187340	90692.5	1.7453e+06	5.20498e+06	56853.1	484953	709004	320281	140772	3856.81	140383	787590	1.11081e+06	754032	398886	2.6751e+06	290170	1.24876e+06	725040	27748.2	5.86407e+06	198764	1.46727e+06	228831	119045	313009	172953	637293	757890	-23949.8	277706	639311	-168.694	379350	1.77732e+06	3.96113e+06	2.74164e+06	3.14807e+06
g1949	76218.3	14332.8	59054.8	1.17821e+07	876343	859366	180972	121821	8.67531e+07	1.06671e+07	100241	586901	1681.37	7.39749e+06	1.88087e+07	50637.8	461706	192554	453935	317594	481403	377496	835153	3.1178e+06	2.42497e+06	636890	5.73042e+06	607360	4.02882e+06	2.96737e+06	87306.8	1.69406e+07	85984.9	4.3445e+06	849594	1.01626e+06	533452	988114	2.03104e+06	1.4476e+06	-5835.62	1.22636e+06	1.71849e+06	-4818.39	384845	8.24407e+06	1.83969e+07	2.64595e+06	1.47508e+06
g1950	50700	-7.89321	170245	1.72586e+07	1.14541e+06	1.56135e+06	540511	924720	5.07021e+07	1.09824e+07	68039.9	974157	57930.8	8.84986e+06	2.22322e+07	71574.6	814955	219240	765356	69839.5	313550	157726	1.18715e+06	3.7659e+06	2.79254e+06	700127	5.69365e+06	881501	4.45534e+06	4.00334e+06	102502	1.83488e+07	113811	4.98517e+06	962790	1.32937e+06	420753	1.11459e+06	2.13016e+06	949026	868528	1.84254e+06	2.0392e+06	22645.2	376088	7.21233e+06	1.67518e+07	3.21159e+06	2.93681e+06
g1951	86450.6	-4842.07	280450	8.47346e+07	1.57082e+06	2.69628e+06	657043	3.32957e+06	1.32114e+08	2.84103e+07	125553	1.15844e+06	313448	1.6178e+07	7.93309e+07	103082	5.08089e+06	588242	1.31675e+06	168703	825692	228729	2.92955e+06	7.69379e+06	5.09617e+06	952323	1.34921e+07	1.78394e+06	7.16836e+06	8.75849e+06	271090	3.36856e+07	319812	1.95193e+07	998240	6.29341e+06	756739	1.75001e+06	4.92287e+06	2.18258e+06	1.31206e+06	4.45134e+06	3.89897e+06	20627.7	805082	1.43782e+07	3.77475e+07	3.60195e+07	1.59668e+07
g1952	117676	5057.44	200757	6.43168e+07	1.15887e+06	1.70272e+06	466850	1.85025e+06	8.20621e+07	1.92825e+07	161280	865934	80973.7	1.16862e+07	6.45164e+07	188258	2.33421e+06	646039	988315	206384	491368	270995	870091	3.94386e+06	2.68939e+06	455011	6.39701e+06	1.24089e+06	5.42715e+06	8.63353e+06	184803	2.25271e+07	249308	1.24882e+07	577758	1.40001e+06	654381	1.15633e+06	3.8782e+06	1.61284e+06	1.99997e+06	2.34843e+06	2.6274e+06	-1785.14	236535	9.6265e+06	2.65239e+07	7.41163e+06	2.57723e+06
g1953	250109	-5610.98	444135	6.33653e+07	838406	1.09835e+06	3.9847e+06	1.38876e+06	1.42048e+08	1.21792e+07	117632	1.10124e+06	326633	1.41994e+07	4.40873e+07	113921	2.23398e+06	622854	1.06389e+06	193567	211297	219546	2.63841e+06	3.8911e+06	2.45731e+06	975873	6.27375e+06	985966	2.95211e+06	7.5114e+06	41436.3	1.28037e+07	82538.2	1.4915e+07	1.21132e+06	6.6821e+06	343911	578904	3.73208e+06	1.64624e+06	275214	2.87896e+06	1.47325e+06	46657.6	99306.4	5.77687e+06	1.82939e+07	3.91924e+07	1.91071e+06
g1954	412864	16832.3	112089	2.64773e+07	1.1753e+06	1.4267e+06	506601	958469	3.56333e+07	1.19097e+07	-7675.84	1.11195e+06	5128.99	7.78551e+06	2.98885e+07	225176	1.30493e+06	1.17514e+06	464974	109054	903196	176518	1.78097e+06	4.12674e+06	2.65524e+06	791380	5.32719e+06	863195	4.3292e+06	4.31472e+06	164667	1.74687e+07	168927	6.92361e+06	865331	265680	431020	1.0489e+06	2.89495e+06	2.17527e+06	1.09664e+06	1.41543e+06	1.86605e+06	24522	403243	5.55196e+06	1.36733e+07	3.58549e+06	3.08535e+06
g1955	325227	1317.55	388049	2.04796e+07	1.27114e+06	1.40708e+06	786943	2.34453e+06	8.11456e+07	1.44791e+07	116980	1.16629e+06	132146	1.11324e+07	2.73633e+07	67154.6	2.25455e+06	1.59962e+06	488992	220045	230140	379781	3.10418e+06	5.45787e+06	2.53255e+06	1.56958e+06	1.0335e+07	761293	6.27086e+06	3.67878e+06	117466	2.51763e+07	295155	7.55048e+06	819611	1.0982e+06	542261	1.26816e+06	2.69492e+06	1.73817e+06	79272.9	1.61579e+06	3.00237e+06	-3284.63	730850	6.21992e+06	1.56326e+07	1.01028e+07	1.47465e+08
g1956	73681.1	-10215.1	196263	1.55067e+07	1.03306e+06	1.48042e+06	741812	868386	4.69069e+07	9.03212e+06	95041.5	534606	28852	8.50456e+06	1.9911e+07	110194	685346	323500	755290	80799.9	588413	175256	1.19433e+06	3.10183e+06	2.55163e+06	592252	4.66345e+06	734240	3.84857e+06	3.98035e+06	83301.1	1.59317e+07	156765	4.22645e+06	869010	1.10975e+06	490798	891457	1.97401e+06	823062	1.05697e+06	1.70725e+06	1.83239e+06	14886.8	257502	6.72119e+06	1.58501e+07	2.86405e+06	2.78477e+06
g1957	129316	2580.78	219926	1.8176e+07	1.17735e+06	1.58737e+06	514785	901856	4.44356e+07	9.99056e+06	29674.2	1.06518e+06	17372.9	7.6665e+06	2.14717e+07	109553	700583	709726	525225	140681	758287	214463	1.48398e+06	3.66619e+06	2.2635e+06	701678	5.28971e+06	795872	3.93337e+06	5.05274e+06	-48433.4	1.58983e+07	254586	5.17774e+06	1.31451e+06	382452	289869	865099	3.07517e+06	1.54002e+06	222323	2.258e+06	1.80459e+06	8691.91	324729	7.01438e+06	1.85402e+07	3.40776e+06	1.96614e+06
g1958	124145	24320.2	230852	1.8101e+07	1.27176e+06	1.36439e+06	569527	555036	4.69899e+07	1.25248e+07	49167.7	927774	28149	6.45278e+06	2.40235e+07	75408.6	543324	-806.151	587122	240102	1.09071e+06	319881	1.82341e+06	4.20052e+06	2.80662e+06	893584	7.28443e+06	929278	4.77057e+06	4.3879e+06	155878	1.89424e+07	-55463.7	5.7116e+06	1.20036e+06	1.23604e+06	413545	1.16204e+06	2.87051e+06	1.05174e+06	174140	2.17956e+06	2.00445e+06	-3043.31	441310	6.49669e+06	1.65011e+07	3.00061e+06	2.10414e+06
g1959	75016	259.857	135984	3.29977e+07	1.02679e+06	1.44685e+06	485920	582859	6.13597e+07	1.1974e+07	60597.6	791279	63059.4	1.47499e+07	3.36541e+07	166191	575689	316333	822049	176363	623650	249744	1.49885e+06	3.04602e+06	2.38124e+06	576455	5.33566e+06	791805	3.91164e+06	4.54499e+06	109894	1.49104e+07	120064	8.07173e+06	1.05175e+06	555661	332756	939218	2.7266e+06	871864	-187644	1.5235e+06	1.77929e+06	12950.9	294804	9.80356e+06	2.39186e+07	4.36625e+06	3.26646e+06
g1960	71029	23090.7	80217.4	1.11798e+07	1.38721e+06	1.36163e+06	280607	114367	7.67424e+07	1.73197e+07	75043.2	1.20656e+06	-242.753	7.75304e+06	2.40163e+07	105225	517947	301908	378211	303080	596196	368660	222489	7.03579e+06	5.53191e+06	620586	1.14525e+07	1.48342e+06	5.33571e+06	4.96203e+06	196350	2.91993e+07	77238.1	2.86374e+06	1.42267e+06	1.52644e+06	783932	1.49938e+06	4.84592e+06	3.08169e+06	-156078	2.12305e+06	2.93607e+06	7618.88	1.05545e+06	7.84034e+06	1.97178e+07	2.8155e+06	3.34169e+06
g1961	100252	46024.2	69372	5.60458e+06	632619	680034	253436	96343.4	6.0638e+07	8.06893e+06	87272.6	883811	24087.8	5.46084e+06	1.31689e+07	51888.8	393703	147517	253101	161101	150940	196574	557906	3.27923e+06	2.16064e+06	515825	5.32419e+06	536660	3.3108e+06	2.038e+06	96968.2	1.36309e+07	14572.3	2.25313e+06	949002	526186	449894	798335	1.73524e+06	1.29811e+06	-8015.46	921538	1.47782e+06	-5945.28	453310	5.45173e+06	1.17822e+07	1.59599e+06	1.49246e+06
g1962	96118	5220.69	134988	2.00445e+07	607503	890380	243943	229312	8.20948e+07	8.23484e+06	53518.5	297204	27252	1.4911e+07	2.12484e+07	122383	425730	702413	183588	21145.5	257061	70481.4	500424	2.18277e+06	1.60052e+06	368445	3.18554e+06	602619	2.00658e+06	4.25741e+06	68239.3	8.40409e+06	148618	4.85095e+06	1.82818e+06	198217	270754	377261	1.98582e+06	1.08903e+06	84224.7	1.59227e+06	887951	29420.9	341028	8.76081e+06	2.15735e+07	2.61913e+06	1.47855e+06
g1963	17729.7	-11150.4	53655.1	1.07402e+07	520857	643593	178705	156811	4.65134e+07	5.78229e+06	33996.3	204425	1094.81	7.98892e+06	1.28652e+07	66211.1	386073	539843	147076	61119.3	289557	376388	333985	1.9216e+06	1.45551e+06	336799	3.06541e+06	464693	1.66849e+06	2.15597e+06	63012.7	7.54282e+06	60171.2	2.96175e+06	1.59648e+06	248247	316876	331019	1.19348e+06	864407	-154790	879516	780116	4986.31	323254	4.06827e+06	9.62529e+06	1.5906e+06	3.38909e+06
g1964	28820.3	20599.9	58750.1	2.00705e+07	380894	898826	137252	762417	5.01373e+07	4.24922e+06	21479.4	156127	-1615.92	1.01246e+07	1.4261e+07	18306.6	1.1969e+06	642627	162501	108127	124146	184002	1.28762e+06	1.27461e+06	732130	468016	1.50585e+06	391954	1.01414e+06	3.07713e+06	104891	4.49858e+06	56747.4	3.89522e+06	261532	767202	232744	160290	1.3516e+06	1.04996e+06	404031	1.45679e+06	543271	33725	146286	7.59518e+06	1.84214e+07	1.24436e+07	726272
g1967	37445.7	-4297.61	133522	8.98371e+06	1.22048e+06	1.66755e+06	330208	617116	5.96431e+07	5.33781e+06	50566.9	625881	-42363.2	1.78886e+07	9.44695e+06	205266	495337	871415	351100	124940	302265	128703	502118	2.62525e+06	1.89819e+06	241570	2.45588e+06	855278	3.08416e+06	5.77625e+06	-20200.3	8.30665e+06	191290	1.69363e+06	747537	780554	117255	740270	2.71559e+06	1.64618e+06	1.12856e+06	1.79759e+06	682196	12121.3	60361.2	8.63563e+06	2.23237e+07	883754	2.32424e+06
g1968	84588	34223.2	119262	7.11849e+06	641454	1.05241e+06	747457	322585	6.31046e+07	3.48382e+06	17726.1	160671	-30761.9	1.04671e+07	7.0792e+06	107170	245068	451020	473399	24608.7	120356	95385.2	418358	2.56674e+06	1.60187e+06	481536	1.74946e+06	427012	1.22157e+06	2.76416e+06	28034.4	3.6953e+06	126852	1.96105e+06	1.38756e+06	3.20774e+06	271077	203555	1.61542e+06	1.17266e+06	209340	1.12524e+06	335726	17734.8	111727	4.69171e+06	1.06627e+07	1.02808e+06	3.7026e+06
g1969	39407	-3465.77	91300.6	6.11778e+06	530449	976409	566800	285360	6.46192e+07	3.043e+06	-7677.6	100696	-23017.2	1.04544e+07	5.9982e+06	59961.3	258726	288340	399794	14219	81629.5	82440.9	352456	2.11983e+06	1.28862e+06	428784	1.50335e+06	379195	991593	2.63863e+06	52231.9	3.07771e+06	28698.6	1.58975e+06	1.21939e+06	2.53109e+06	285187	149895	1.3499e+06	1.15284e+06	341133	1.03974e+06	244768	20002.3	103368	4.46905e+06	1.04454e+07	868590	3.11258e+06
g1970	107484	7136.09	156397	3.18043e+06	454144	800208	332877	235539	9.48228e+07	2.69676e+06	125536	187150	53995	1.36456e+07	3.86955e+06	70714.5	239505	78302.8	493117	96517	239609	100706	860726	1.84672e+06	1.25511e+06	389533	1.87042e+06	376800	1.19706e+06	2.29625e+06	88231.9	3.26511e+06	-40967.4	1.22147e+06	615488	1.16823e+06	287417	292257	1.40795e+06	1.06009e+06	174898	757963	303176	-4205.47	67407.2	5.2546e+06	1.09372e+07	1.22348e+06	2.3914e+06
g1971	265404	73029.7	309074	2.95619e+06	364628	637893	628097	458074	1.37743e+08	1.73306e+06	55839.3	110699	1027.19	2.15818e+07	3.23981e+06	43820.3	207529	-64941	1.01617e+06	113867	228686	161326	757614	1.38267e+06	796227	389244	1.46054e+06	202656	816535	2.01902e+06	49634.1	2.45718e+06	-86576.2	1.09194e+06	649608	1.62543e+06	584263	173184	1.11276e+06	1.03885e+06	272096	643960	262457	9384.76	56373	7.26666e+06	1.37611e+07	523939	589049
g1972	4065.75	-19284.8	29413.7	2.54634e+06	423343	626282	147339	316557	5.26684e+07	3.71506e+06	26039.4	199700	-41310.7	7.88551e+06	4.40406e+06	119412	137732	397797	294274	30945.1	241006	-344.495	268559	1.65483e+06	1.15776e+06	166724	1.77606e+06	579338	1.73758e+06	3.2046e+06	88874.2	5.95233e+06	92649.4	1.02473e+06	1.27567e+06	469749	263651	407938	1.42795e+06	1.03709e+06	721564	993351	569870	32402.9	154450	3.67521e+06	1.01458e+07	601219	1.70071e+06
g735	99555.9	4521.68	186806	5.97429e+06	774900	1.55856e+06	340991	299924	9.91439e+07	7.47815e+06	12922.9	534616	-40221.9	1.35667e+07	1.01378e+07	77230.4	221106	142224	615377	100584	89082	98770.6	889950	2.34064e+06	1.71275e+06	599796	3.46151e+06	811695	3.20789e+06	5.71839e+06	61077.6	1.29885e+07	93284	2.75141e+06	1.6676e+06	3.89902e+06	452079	970861	2.33626e+06	1.48713e+06	1.62609e+06	2.16519e+06	1.32364e+06	32757.7	245314	8.78323e+06	2.21524e+07	775694	1.4208e+06
g736	32264	3146.68	87751.2	4.38493e+06	547015	937990	192019	211720	3.64606e+07	7.16714e+06	44123.8	497939	-16447.8	6.52088e+06	8.22089e+06	86589.9	231003	284938	612260	78903.1	157976	151213	483224	1.85095e+06	1.3706e+06	451347	3.56849e+06	554334	2.67731e+06	3.28592e+06	192127	1.09856e+07	68048.7	1.81942e+06	723187	3.67542e+06	731802	841862	1.32287e+06	1.07495e+06	985064	1.19747e+06	1.1893e+06	29688.8	216666	3.11831e+06	7.92396e+06	816805	1.23556e+06
g737	221528	2958.5	254338	3.27576e+06	397038	369977	429386	458228	8.05995e+07	3.58633e+06	42685.3	380580	27425.2	1.73624e+07	4.97954e+06	89045.9	151368	380364	600151	121879	102120	505899	1.58345e+06	1.05153e+06	645829	889246	2.61173e+06	216894	1.60901e+06	974418	5988.03	5.66854e+06	143566	1.43704e+06	293001	-139747	808915	368775	590485	862101	-290486	529263	673311	3280.93	170565	3.00913e+06	5.69986e+06	1.03993e+06	503682
g738	35551.8	15025.9	58703.5	3.73812e+06	649156	669839	202304	59067.2	2.88272e+07	4.96214e+06	7366.81	400732	-289.368	5.16187e+06	6.12766e+06	82742.4	264548	111860	156016	-4228.34	200724	57440	229675	1.61209e+06	1.14181e+06	206828	3.07644e+06	439145	1.95145e+06	2.5729e+06	88923.6	6.97263e+06	17980.5	1.46202e+06	818999	658625	355785	391012	1.22216e+06	876281	94930.9	949085	772986	-7385.6	269485	2.96809e+06	8.13919e+06	732642	1.62357e+06
g739	20556.2	-2385.28	42515.1	2.22387e+06	242363	372966	119831	107770	2.07549e+07	2.59676e+06	35443.2	289890	19280.2	3.16233e+06	3.7201e+06	49467.7	170169	109904	185202	33217.7	103263	49330.5	190132	1.30429e+06	803873	164359	1.48528e+06	325004	1.12613e+06	1.32162e+06	115529	4.88759e+06	47498.8	937573	453105	271551	405752	318643	689716	744783	842682	342658	551285	17028.9	123441	1.50746e+06	3.47302e+06	439744	905370
g740	55657.4	20936.3	48295.1	3.35985e+06	480829	622072	131544	42115.3	3.10677e+07	5.62018e+06	39706.8	524641	-20482.2	4.10632e+06	6.56581e+06	119919	107345	242108	202305	85386.7	110599	109628	66073.7	2.2639e+06	1.32844e+06	271984	3.61552e+06	387002	2.37127e+06	1.75405e+06	99745.8	8.07652e+06	79279.6	1.55912e+06	513583	561365	446194	522358	1.15616e+06	1.04092e+06	159333	633830	862054	-3202.1	275631	2.714e+06	6.65869e+06	705540	1.79874e+06
g741	15506.2	2400.64	111961	2.18948e+07	633583	645803	119760	2.60952e+06	1.51416e+07	8.08635e+06	21879	56938.5	9128.5	704105	1.91409e+07	48886.7	454029	134358	792595	-13797.7	26272.3	6835.33	446889	2.03609e+06	1.55729e+06	154315	6.14938e+06	585620	2.65332e+06	711051	136371	1.77491e+07	43723.1	3.86515e+06	105425	765099	119913	636485	1.87797e+06	1.75627e+06	1.15042e+06	216583	1.61598e+06	5096.71	80767.6	1.34399e+06	2.44425e+06	6.886e+06	2.57222e+07
g742	4676.35	6719.65	77998.1	1.66876e+07	240407	358894	424144	2.20406e+06	4.64539e+07	2.94008e+06	166414	48733.2	147682	2.23188e+06	8.45174e+06	47385.5	273321	361829	849897	196815	24474.1	141353	363801	702302	752388	162479	5.41294e+06	380588	445121	1.33896e+06	72234.3	2.44799e+06	125611	3.26986e+06	156080	811506	688335	87864.7	1.85615e+06	2.17602e+06	1.71833e+06	478464	332459	9874.87	495315	1.71503e+06	4.0546e+06	6.39419e+06	1.70726e+06
g743	21910.2	31617.3	78647.6	1.21783e+07	375636	543986	671520	1.70272e+06	7.87695e+07	2.67671e+06	554458	252299	171638	2.88988e+06	6.07335e+06	34703.3	245986	288407	987780	605527	71565.1	356630	1.53363e+06	1.32302e+06	1.12959e+06	510230	2.7459e+06	675888	921988	1.33751e+06	147970	4.0808e+06	64784.4	2.98422e+06	153317	2.86721e+06	946262	165666	2.39143e+06	2.83695e+06	952794	727165	477285	-26808.3	899983	2.97347e+06	3.73619e+06	4.88851e+06	1.73766e+06
g744	24518.2	-2312.35	67437.2	3.5996e+06	632595	1.0297e+06	145769	286092	3.4549e+07	5.92245e+06	48152.3	458477	-30965.3	7.28154e+06	5.02476e+06	201742	150619	349709	183565	14515.9	205647	113832	197414	1.94885e+06	1.40531e+06	404240	3.16024e+06	437834	2.34318e+06	3.0568e+06	122872	7.42983e+06	50849.5	1.40529e+06	823931	889545	416449	562384	1.44229e+06	872899	1.24385e+06	1.02534e+06	727763	26175.9	233415	3.99195e+06	9.40834e+06	158259	1.68045e+06
g745	57788.5	12599.9	50014.1	2.01669e+06	465590	800136	132000	242880	4.39868e+07	3.73293e+06	12495.6	249168	10950.1	4.91917e+06	4.4174e+06	96847.4	98164.6	167420	271126	45010.7	108397	53252.6	70593.6	1.42413e+06	1.18356e+06	125954	1.97987e+06	555936	1.46317e+06	3.06479e+06	64726.5	5.76854e+06	-8072.77	896401	344454	490745	3.25417e+06	311417	1.41402e+06	773371	867769	899852	630984	31230.2	44601.8	4.92686e+06	1.22324e+07	619089	1.47964e+06
g746	23520.8	453.265	54548.4	2.64794e+06	369392	782878	129064	314946	3.8431e+07	2.72934e+06	-3065.04	219788	-2336.31	5.24286e+06	4.12785e+06	107884	231065	222374	241763	38531.6	97055.7	105236	109876	1.22519e+06	943299	139372	1.26256e+06	554623	901886	3.88407e+06	54104.2	3.97466e+06	-10195.5	845781	349098	604883	3.43631e+06	250440	1.58046e+06	814148	818919	1.03574e+06	427425	4254.57	95167	4.42527e+06	1.17409e+07	497408	1.45093e+06
g747	66290.8	6493.25	79876	3.48136e+06	501648	978627	188721	348002	7.23306e+07	5.06521e+06	31996.8	480737	15285.7	6.85637e+06	6.67316e+06	110635	295169	255965	295565	42404.6	71250.3	83963.3	219123	1.78517e+06	1.41316e+06	204128	2.38713e+06	751538	2.08577e+06	4.80702e+06	87099.8	8.48489e+06	11437.8	1.48428e+06	335829	525848	346679	492601	2.01218e+06	906581	1.34775e+06	1.48515e+06	944915	30175.4	197977	7.72548e+06	1.96726e+07	1.00484e+06	1.74474e+06
g765	42014.3	27925.8	29993.8	2.21279e+06	287403	491584	110289	146810	1.71228e+07	2.62103e+06	42383.7	-27499	-28208.5	2.20555e+06	3.36078e+06	50920.9	130874	250381	247034	6233.29	106391	129697	243751	869510	565408	792795	1.1061e+07	181932	832123	1.2306e+06	169170	3.22228e+06	8108.59	825222	865237	1.46813e+06	252907	158986	376419	700268	130464	1.16169e+06	332080	-4772.72	79784.8	1.82545e+06	3.96332e+06	574144	1.74002e+06
g766	-8413.97	-15886.9	37239.4	2.23449e+06	444116	623464	88545	141218	2.99587e+07	4.21055e+06	-21338.1	110106	-5349.49	3.86405e+06	3.92933e+06	134820	298878	249968	303954	37442.4	277095	65189.9	140054	1.6299e+06	1.24125e+06	228396	2.29697e+06	480735	1.01128e+06	1.88218e+06	88871.3	5.62785e+06	55285.8	875716	233286	548648	316726	240979	1.05904e+06	913948	688467	599573	612603	12891.6	149573	2.46631e+06	5.947e+06	532632	1.48406e+06
g767	64556.3	14880.6	101985	7.07692e+06	357194	537881	296610	536630	1.06575e+08	5.76913e+06	59179.8	833195	851373	5.56435e+06	7.76551e+06	146269	1.31998e+06	1.62818e+06	279836	72936.5	100144	32460.8	1.30505e+06	2.03469e+06	1.07045e+06	471184	3.35355e+06	69398.5	2.21142e+06	1.29506e+06	59934	9.1017e+06	964236	2.51397e+06	225515	485274	346345	337173	1.07787e+06	1.32947e+06	-85948	501191	993564	-6390.89	180851	1.1066e+06	3.44144e+06	4.48409e+06	271753
g768	75912.7	-166.584	167406	5.17409e+06	346422	375023	525490	658249	6.76399e+07	3.72855e+06	38788.1	347138	512424	5.91383e+06	5.78782e+06	95908	517563	1.13191e+06	1.29239e+06	123955	106130	103946	1.09888e+06	1.50132e+06	1.06046e+06	609620	3.46683e+06	403255	1.36885e+06	1.74482e+06	55338.5	6.87782e+06	346689	1.42149e+06	236601	5.10123e+06	2.47229e+06	360228	2.14758e+06	2.0732e+06	326413	822677	742791	-20927.5	252948	4.03549e+06	5.28599e+06	2.62756e+06	4.05836e+06
g769	47600.1	10321.9	119264	3.21999e+06	285594	313608	399959	529977	5.74202e+07	2.79387e+06	70522.9	314238	318414	7.48397e+06	3.71857e+06	33364.3	407130	1.02929e+06	986336	42320.4	44163.7	104912	860644	879987	621315	365521	1.39619e+06	407082	1.04996e+06	1.99261e+06	-66974.5	4.78833e+06	190154	1.05656e+06	150117	731109	957395	214207	1.76188e+06	1.99856e+06	-431283	647185	464591	29.1895	75329.3	3.87093e+06	8.05459e+06	4.44593e+06	684408
g770	31693.7	5705.57	79277.7	3.31973e+06	203691	213547	151857	317823	1.69175e+07	2.81497e+06	-4430.59	257129	275912	2.54538e+06	4.20281e+06	45574.3	407372	682613	427268	57792.8	77965.8	61807.5	519205	862488	731171	332973	1.81447e+06	261053	1.06212e+06	1.2615e+06	127656	5.34472e+06	131912	1.20804e+06	76040.8	4.11165e+06	378795	239238	1.42889e+06	1.48431e+06	845421	538877	566509	12622.1	111968	915110	2.86431e+06	4.32368e+06	812436
g771	11197.1	325.29	31988.1	1.45076e+06	176185	230086	63046.8	53858.9	1.42035e+07	2.60077e+06	-5682.89	197307	-9755.22	755404	3.06649e+06	12539.3	284253	390170	45115	6370.85	8808.68	-18273.5	41731.3	733775	404221	100859	1.48546e+06	216233	949237	519083	19799.1	4.21579e+06	338621	692617	75529.6	266499	221814	200887	507826	520916	-18536.5	239181	524572	-693.525	166858	1.17018e+06	2.71399e+06	294649	7.54513e+06
g772	72429.9	2326.92	185484	6.84325e+06	839535	2.28479e+06	282969	328697	5.7055e+07	7.92817e+06	-25281.8	485638	-17594.4	6.28511e+06	1.10793e+07	120394	774569	1.20228e+06	367541	35921.3	-7854.13	27121.5	785980	1.93521e+06	1.46425e+06	204721	5.62683e+06	639662	3.99859e+06	6.03612e+06	153533	1.4952e+07	1.0414e+06	2.33248e+06	513949	2.45204e+06	498426	1.7603e+06	2.36336e+06	1.19629e+06	1.66689e+06	1.67503e+06	1.64336e+06	1739.36	395538	5.75908e+06	1.8315e+07	939588	2.2167e+06
g773	178926	19766.5	216550	5.25493e+06	724643	1.0582e+06	321309	203.463	8.30368e+07	7.26557e+06	69190.8	392578	-33617	8.4453e+06	8.34766e+06	65747	176487	561427	122973	83717.3	200508	80239.3	401963	2.83247e+06	2.01469e+06	450842	4.01548e+06	620781	2.47194e+06	2.58064e+06	94794.6	9.38675e+06	396725	2.37404e+06	1.29007e+06	441945	512056	810531	1.68347e+06	1.5768e+06	458566	888251	951597	8188.44	327195	5.28206e+06	1.29643e+07	740397	2.45957e+07
g797	-27766.8	-18238.9	38782.2	1.77305e+07	399220	986622	222663	5.71647e+06	2.97331e+07	2.62462e+06	26676.9	391149	69796.2	3.68704e+06	4.40916e+06	78898.3	395032	1.53702e+06	1.11273e+06	127494	52524.2	34885.6	314388	1.15561e+06	1.15488e+06	530294	2.36299e+06	505164	1.09483e+06	1.55269e+06	-159895	5.37954e+06	513560	3.75355e+06	85655	1.86647e+06	3.4874e+06	267060	3.46544e+06	4.82925e+06	-726367	823760	470514	6068.45	61689.9	1.34436e+06	3.59373e+06	1.17819e+06	1.71584e+06
g798	15223.7	-3058.52	96820.6	9.17536e+06	399743	636259	286786	876451	5.84609e+07	4.53676e+06	6063.46	679634	79096.7	1.25238e+07	8.53518e+06	138492	914838	668249	4.02208e+06	24455.5	74647.9	31117.7	1.19748e+06	2.01604e+06	2.32963e+06	714621	3.62401e+06	1.20904e+06	1.59422e+06	3.60103e+06	-161083	6.86942e+06	243773	2.30029e+06	211423	819824	3.9642e+06	305741	5.51086e+06	6.99473e+06	-604238	1.95018e+06	904549	-3771.8	160290	4.60587e+06	1.39929e+07	9.55706e+06	2.12103e+06
g799	5343.35	1641.4	78084	2.18519e+07	227581	404091	682414	2.21112e+06	3.77041e+07	6.17055e+06	-13384.6	216992	23834.4	1.55292e+06	1.12879e+07	30943.2	412388	234048	366336	9474.57	21806.2	13873.2	372897	2.44733e+06	1.56994e+06	40739.7	6.48933e+06	708686	681774	2.93649e+06	74208.5	5.32366e+06	131579	6.12753e+06	114093	987211	375968	222815	1.89881e+06	1.53153e+06	1.58562e+06	1.0753e+06	867212	-6151.42	168223	1.68439e+06	6.2106e+06	5.1867e+06	1.16756e+06
g800	28607.4	-21607.7	63616.9	2.97093e+06	314276	471135	127330	77313.2	2.92236e+07	2.89862e+06	61724.7	150642	15129	4.02517e+06	4.01461e+06	68616.3	99834.3	379985	202333	155615	213384	-6883.3	851469	1.45578e+06	939744	435570	1.47574e+06	225892	1.10505e+06	730793	38386.2	4.38076e+06	145553	1.06143e+06	315805	102210	613801	342812	493453	620557	-288047	297854	462324	12026.7	59999.3	2.1203e+06	4.12732e+06	359387	1.72617e+06
g801	21295.2	608.539	43753.5	2.34399e+06	181999	257963	350863	157419	2.56865e+07	1.90869e+06	40978.5	67651.3	355189	3.56559e+06	2.69372e+06	47341.4	251309	976808	268752	40773	202762	84565	293355	1.22525e+06	773271	156489	1.01308e+06	212641	748901	1.05224e+06	14156.6	3.29036e+06	248443	887088	127356	11356.9	489169	202842	553956	536416	-11894.6	403460	327392	-8384.15	59143.2	2.39242e+06	5.59718e+06	1.59478e+06	1.27903e+06
g802	86117.5	-4657.51	114576	3.98298e+06	349063	365340	251854	624582	9.12715e+07	2.42463e+06	75981.3	134274	101542	2.09359e+07	4.65142e+06	78243.3	156373	593318	1.19094e+06	92719.4	149179	120542	1.01655e+06	960156	729402	448494	2.55048e+06	308944	1.12912e+06	1.46612e+06	-31710	4.17286e+06	267065	1.20857e+06	79913.3	185662	3.82354e+06	195781	763136	1.18171e+06	9790.41	252016	398477	-648.903	347394	5.19674e+06	9.65375e+06	911559	3.78507e+07
g803	28369.3	7521.33	60072.9	514432	69893.8	274960	214916	51662	1.86826e+07	509266	-14580.5	6596.69	-22535.9	4.89514e+06	1.03778e+06	76831.1	22642.8	151181	108082	10600.4	6135.42	2895.9	50034.2	244842	155731	56397.8	296990	119190	228774	1.17823e+06	652.628	683945	94607.2	201931	92800.4	61009.9	271691	44329.5	433201	252642	67912	409706	96410	-9015.22	21449.7	1.67897e+06	3.96365e+06	220657	265280
g804	36863.7	6599.65	31714.1	413292	68518.5	201118	157351	57513.9	1.58625e+07	395963	15609.9	33962.9	-11173	3.8801e+06	782356	59303.9	13170.1	136947	105284	32505.1	21607	50910	25207.3	254984	178902	29384.8	216597	106608	180823	905447	-1351.99	518392	70650.3	151994	104020	-31746.2	3.12382e+06	49687.5	378414	277260	-1760.5	287690	55371.4	6719.15	43650.8	1.32908e+06	3.19415e+06	184720	207233
g847	5217.49	-13693.5	-8159.56	1.43278e+06	293488	576154	66298.8	87679.2	1.75041e+07	2.62887e+06	6824.85	236817	2211.55	1.51459e+06	1.97521e+06	389116	67248.2	281952	84467.3	-10924.6	109173	-7011.27	48229.4	1.31975e+06	821252	93813.3	1.41321e+06	313841	931651	1.26864e+06	28142	3.61744e+06	111574	542980	971887	214056	285703	241094	641422	474132	434499	420429	278165	-1287.34	155337	1.13824e+06	2.98859e+06	-80617	956975
g848	16998.3	-2293.3	11399.2	812029	143459	312235	67199.2	97554.7	1.51169e+07	1.62654e+06	-6781.13	73104.5	-4198.43	2.15729e+06	1.40595e+06	53306.2	33061.2	46316.6	75142.5	15268	40738.3	8574.47	32391.7	743903	494942	69538.7	812797	233294	460698	1.07228e+06	53547.1	1.7696e+06	-34591.4	298783	325206	257000	235849	85642.7	632883	545167	177622	337774	170449	-14947.3	67557.5	1.27968e+06	3.25937e+06	174820	476832
g852	116311	9763.45	135824	3.20899e+06	953944	859398	262937	547084	5.58867e+07	2.47465e+06	67257.5	111184	65021.3	8.86416e+06	5.54872e+06	32270.3	174780	168603	413399	150651	-4462.93	232688	1.19492e+06	993548	570097	552460	1.65785e+06	239382	1.11805e+06	1.2276e+06	7053.98	4.23506e+06	177649	1.21191e+06	896207	461989	560473	258395	760836	964365	313197	548368	466358	8290.46	99095.1	3.61902e+06	7.68187e+06	1.31284e+06	554709
g853	15377.9	9843.29	20924	996131	179093	436010	37300.9	153359	1.47399e+07	2.03119e+06	37101.2	74919.4	10173.9	1.73656e+06	2.14762e+06	17585.3	57518	175432	161197	29739.7	15308.5	29669.8	71936.5	574741	343476	119891	1.10488e+06	116323	653798	1.01034e+06	14128.8	2.67144e+06	122909	451868	284948	1.20037e+06	307213	148839	466413	347783	13126.5	396852	267976	12159.7	81758.1	1.43076e+06	3.6156e+06	583823	216132
g854	-27597.2	-31104.8	19557.3	671989	127292	225141	17105.8	46371	1.14556e+07	1.28775e+06	35546.6	55560.6	-611.19	1.76948e+06	1.23879e+06	27499.9	43013.1	82846.1	61057.3	-15773.6	31427.1	-12838.6	59625	689462	449188	46573.5	646704	158325	453662	498764	-1631.39	1.62146e+06	38134.4	310772	170273	101882	275907	83778.1	258635	301756	-84661.9	118667	178806	19621.3	48240	880456	1.92025e+06	155557	1.07996e+06
g855	32386.6	7004.68	32887.3	1.10208e+06	96704.9	287262	59209.1	24033.1	2.8428e+07	1.47176e+06	16773.8	95146.8	952.93	3.62563e+06	1.30153e+06	54976.6	73807.1	100279	79067.5	1222.99	83639.8	12738.5	127395	785473	464388	110830	712460	223930	486690	1.13016e+06	35598.4	1.5813e+06	22557.7	439262	363153	256155	3.23044e+06	90128.2	506815	453398	235435	289632	153709	2264.08	190622	2.60676e+06	6.52374e+06	133630	1.43271e+06
g857	49882.3	-3544.44	71970.5	1.32234e+06	142070	250812	122446	90844	4.34492e+07	1.04007e+06	26222.8	75667.3	-474.664	6.70409e+06	1.42588e+06	49899.3	90417	164471	333571	55367.4	90781.1	6701.15	339139	721930	420953	193413	599204	176364	429590	955323	45816.7	1.54575e+06	34149.9	478641	130333	891678	3.25542e+06	169003	405921	520353	593147	272402	163760	7960.74	32039.1	2.85114e+06	6.09941e+06	193828	374010
g858	78483.7	6616.54	106171	2.36798e+06	192425	298451	202079	122434	6.07481e+07	1.97451e+06	3175.69	154703	-4679.47	7.57455e+06	2.6582e+06	64857.6	222146	140244	462683	60614.9	122339	81864.8	471117	1.34413e+06	734975	308175	1.08009e+06	234412	795659	1.3163e+06	87589.9	3.01333e+06	14123.5	851843	253581	1.28477e+06	3.42517e+06	315985	793064	929378	673007	440829	363119	15138.8	143894	3.85893e+06	8.38236e+06	331186	596376
g859	48278.2	-3936.87	94194.8	4.23044e+06	345399	386889	223048	209791	9.00241e+07	3.72515e+06	-13337.9	113914	-9733.64	1.99961e+07	4.81386e+06	93253.5	201810	4099.1	695927	97021.4	188430	108931	1.82302e+06	1.19847e+06	795565	929536	1.83521e+06	288197	1.17617e+06	1.47636e+06	121375	4.19619e+06	-275.441	1.47245e+06	163833	314934	3.0363e+06	201330	786194	917473	170959	669794	509767	2852.14	58632.7	3.54947e+06	6.52399e+06	1.13443e+06	1.20475e+06
g860	27396.8	-213.744	59744.8	1.63766e+06	195434	208817	150008	115227	6.29278e+07	2.25533e+06	7411.91	44872.4	5264.65	1.17655e+07	2.47867e+06	54950.9	156508	58403.6	363157	62195.8	130744	93940.3	1.87289e+06	816584	529900	869639	1.29378e+06	178521	742723	806713	119877	2.82266e+06	45590.1	686729	139104	332534	3.01264e+06	130824	446574	640073	201939	490644	348387	14312.1	77869.3	3.12737e+06	5.7272e+06	435330	993893
g861	89156.4	-4893.08	125966	4.43757e+06	651731	928248	658346	428882	1.48076e+07	4.21154e+06	63034.6	523834	68512.2	3.01172e+06	6.58457e+06	108069	355043	777880	299203	-25339.2	20927.2	37086.9	931946	1.96747e+06	1.20223e+06	338589	2.67717e+06	349206	1.91691e+06	1.59713e+06	74399.7	7.5474e+06	337875	1.48675e+06	1.2659e+06	1.95794e+06	383177	572992	1.03129e+06	592650	774614	659211	810877	5800.97	188898	1.61187e+06	4.23561e+06	1.06609e+06	1.23518e+06
g862	138292	4745.04	191655	4.70329e+06	541315	1.09568e+06	426618	496407	2.41789e+07	3.24994e+06	104082	332257	62468.1	4.24252e+06	6.54415e+06	93848.1	381125	576595	2.61764e+06	-47952.9	3092.1	116955	240278	1.42405e+06	745360	213194	2.08661e+06	286217	1.72497e+06	2.08834e+06	39649.7	6.26075e+06	248486	1.6411e+06	641221	1.25635e+08	3.1516e+06	565055	945813	589840	2.14664e+06	642733	605046	2420.43	79733.6	1.79252e+06	8.92572e+06	1.57569e+06	1.25192e+06
g863	169703	3817.28	231753	7.30762e+06	749787	1.17915e+06	992217	942067	3.60803e+07	3.85342e+06	10461.6	-53788.7	-34022.3	6.93978e+06	8.67644e+06	82299	604272	287579	416251	38343.4	57935.1	29957.1	427192	2.23298e+06	1.59639e+06	206937	1.19625e+06	344798	1.777e+06	2.81946e+06	-22052.7	7.00602e+06	339802	2.25684e+06	1.67942e+06	339373	3.56465e+06	579696	1.41181e+06	414711	827920	847442	732103	13512.5	124057	2.74225e+06	7.86387e+06	2.39851e+06	842598
g864	42802.7	-3674.08	100814	1.31894e+06	284513	626283	92089.3	266491	5.42416e+07	1.92578e+06	-42181.6	101122	117381	7.78393e+06	2.78369e+06	51860.3	246288	769769	595009	80621.6	115887	-41135.9	456995	549383	522646	213073	644876	322781	688906	1.97094e+06	58995.3	3.5107e+06	62444.8	504242	300334	279622	496484	181011	725100	642480	-161008	506916	411290	37120.9	71708.8	3.54815e+06	8.29039e+06	478866	1.96869e+06
g865	1229.03	-11424.6	46836.7	727694	191862	307436	92130.3	91077.5	1.65149e+07	1.56759e+06	-5996.53	195044	3012.31	1.92206e+06	2.09117e+06	42320.6	48088.4	147516	329494	30117.6	55691.3	14984.5	104452	621195	498218	106358	1.0667e+06	218278	733438	1.13712e+06	44240.4	3.05031e+06	-20032.8	364328	328695	466215	257508	167705	632994	527522	243668	423825	377139	4730.87	93852.2	1.31192e+06	3.39916e+06	261947	360226
g866	67669.9	28255.5	70053.9	665630	209524	369873	153090	69749.4	1.71037e+07	1.23932e+06	60221.5	80600.9	21993.1	1.84949e+06	1.60179e+06	83622.9	30846.2	320248	190945	336.353	127799	-21571.8	189468	707283	534812	120656	841113	305103	636163	1.6443e+06	42664.9	2.347e+06	111455	290420	624376	487212	274912	161544	699471	440898	499812	528415	253080	12148.2	84903.6	2.07136e+06	5.78904e+06	138009	659896
g867	30855.6	6325.66	40391.8	8.04264e+06	445193	392755	115362	164849	6.75362e+06	6.99719e+06	23007	668809	154253	-390447	1.3439e+07	12582.2	1.36095e+06	167872	435521	838.653	9941.11	19228.1	1.05016e+06	2.30007e+06	1.59343e+06	212730	7.28887e+06	425415	2.68432e+06	520519	759317	1.50927e+07	46413.4	3.47487e+06	316600	1.02574e+06	3.17743e+06	965138	1.8683e+06	2.37856e+06	1.20805e+06	167185	1.98163e+06	-3695.55	411147	163328	225619	1.73633e+06	796721
g869	39009.2	-15412.7	110695	2.73246e+06	324879	671650	712490	430187	3.77724e+07	4.21947e+06	43408.3	307550	216867	6.14938e+06	5.21818e+06	107253	315971	1.22045e+06	364613	89271	63033.8	121473	546753	1.75574e+06	1.11061e+06	423720	2.47162e+06	285187	1.47479e+06	1.87873e+06	11976.8	6.8551e+06	657833	1.09132e+06	214724	138719	2.92059e+06	360622	1.2876e+06	1.09515e+06	-50857.4	619010	703989	1136.62	97504.8	2.1774e+06	5.95549e+06	1.39753e+06	529014
g870	49208.3	2894.27	109238	5.91247e+06	628368	612368	218057	758273	3.60444e+07	9.80959e+06	64531.7	295546	342807	4.29452e+06	9.55184e+06	107678	787547	2.08716e+06	616134	165116	174473	139202	993669	1.57884e+06	1.02392e+06	407880	4.23575e+06	381187	2.26918e+06	3.37403e+06	2719.38	1.52135e+07	407979	1.89167e+06	313621	173529	3.1641e+06	317025	2.01151e+06	1.51341e+06	19474.8	501753	1.99129e+06	-1873.66	198265	1.31276e+06	5.241e+06	6.99562e+06	3.64403e+06
g871	123948	4300.94	146721	4.82689e+06	368526	454817	1.10699e+06	675109	6.47341e+07	4.48183e+06	60624.2	269922	276948	7.82943e+06	6.16947e+06	147932	630893	1.40799e+06	408937	120283	181805	96231.8	991277	1.81193e+06	1.21672e+06	400977	2.9034e+06	341523	1.60687e+06	1.95244e+06	-28518.6	7.41864e+06	408638	1.68598e+06	372870	281385	3.32916e+06	326334	1.60858e+06	1.44483e+06	-51011	729339	766577	-428.383	200256	1.6647e+06	4.52536e+06	3.9781e+06	548241
g872	21770.3	2259.75	39233.3	1.57536e+06	177500	258356	95304.3	41230	2.98867e+07	1.69253e+06	5338.39	73178.9	73475.7	8.99067e+06	1.71635e+06	48200	105915	48794.8	507343	30849.9	39501.5	4135.84	318744	581703	395854	399534	1.26152e+06	213051	558906	1.08661e+06	-18088.6	2.11377e+06	-11401.2	641566	190551	3.93495e+06	2.90457e+06	109527	474901	427831	-229441	653688	226499	10963.6	41195.1	2.61171e+06	5.66866e+06	340010	1.01503e+07
g873	20715.2	-960.762	52176.4	2.78588e+06	255150	329205	184094	267214	6.3784e+07	2.47498e+06	15697.2	99115.6	65280.5	9.96361e+06	2.89876e+06	23810.5	191567	83190.7	511592	54151.3	51845.3	-5280.17	831840	858181	650772	506335	1.14501e+06	419799	631937	998811	242781	2.33692e+06	7754.64	1.0448e+06	118767	764609	2.90294e+06	99775.8	547312	714052	-10258.1	377633	270709	-7372.29	43718.7	1.39495e+06	2.32195e+06	797596	7.86174e+07
g874	16016.1	-1753.95	34947.9	1.57017e+06	162879	257742	118232	95179	2.36981e+07	2.98949e+06	-14074	135815	22656.7	2.45336e+06	2.53293e+06	42256.5	77090.4	76688.8	411725	53823.3	35541.6	3021	96866.9	911799	584103	285226	1.64563e+06	240643	700943	1.26935e+06	19098.1	3.65341e+06	7377.12	706650	231824	3.06857e+06	2.99971e+06	201536	582673	470904	239302	565336	369640	18398.2	134948	1.28834e+06	3.29692e+06	299631	2.16841e+06
g875	27430.7	-9556.07	40504.2	2.08903e+06	217021	370386	130977	129268	3.14351e+07	4.36668e+06	6050.41	158633	48260.1	3.68063e+06	3.39678e+06	40696.1	107348	67579.3	565358	86636.4	60505.7	64600.5	181045	1.10062e+06	749370	381056	2.04099e+06	292471	874991	1.47059e+06	44155.5	4.51312e+06	17849.6	935229	302833	3.89475e+06	2.91778e+06	256188	722465	621113	267911	712553	491690	16131.8	151098	1.6121e+06	3.93928e+06	517663	2.57466e+06
g876	209466	-4304.27	251957	4.05276e+06	232931	301547	451660	204737	3.32925e+07	3.68482e+06	51152.9	212974	-11309.7	2.9621e+06	5.29186e+06	53855	377716	439125	137916	25596	123842	117.705	299972	1.21159e+06	819855	265138	2.06802e+06	296579	1.22524e+06	1.44729e+06	42534.5	5.067e+06	128087	1.26292e+06	188810	-26252.8	3.1723e+06	262183	789756	579478	267720	576940	560233	-3973.57	186076	3.41027e+06	8.00946e+06	525289	1.80064e+06
g877	116098	-12391.8	177020	4.3929e+06	208367	282104	328081	350812	3.21524e+07	3.0817e+06	26266.1	177606	-3009.67	2.81143e+06	5.09631e+06	42725.4	436884	326658	157528	18405.4	117124	29541	285213	935228	646137	215558	1.77614e+06	274011	1.0798e+06	1.46524e+06	34752.1	4.59227e+06	79359.4	1.25669e+06	136347	50262.9	3.14239e+06	238086	746700	529244	231520	587710	505248	2336.83	200067	3.14801e+06	7.58904e+06	658940	1.82163e+06
g878	11628.2	-2388.53	24079.7	1.32647e+06	189378	404300	53714.4	26894.6	2.69042e+07	1.98543e+06	1689.34	126501	-545.634	3.0157e+06	2.21225e+06	63405.3	58701.3	118576	138794	-13048.7	86870.3	-16399.6	39701.4	1.04074e+06	649547	50421.8	1.093e+06	281147	796583	1.36268e+06	19117.8	2.92632e+06	26079.9	601612	418479	100584	2.98161e+06	185047	663547	542565	233920	384394	324359	6395.07	55585.7	2.26107e+06	5.77943e+06	235069	2.36859e+06
g879	24128.1	6013.12	21779	1.80379e+06	216643	262600	68812.1	60962.8	1.99884e+07	2.75622e+06	-5304.27	305857	13503.9	1.72023e+06	3.70342e+06	38223.6	108135	104018	140828	38234.8	40926.9	31603.2	252959	1.12781e+06	693311	162430	1.37135e+06	229204	971455	553594	35714.4	3.95511e+06	-3058.51	770443	352562	120522	2.93189e+06	273233	403347	469662	258976	185797	437951	16580	131682	1.56387e+06	3.21323e+06	256335	930590
g880	24195.1	615.002	66088.1	2.10994e+06	260851	568801	129985	91420.8	2.64047e+07	3.6653e+06	15903.4	313073	-11900.5	3.24152e+06	3.80543e+06	24939.5	131387	325995	116722	79734.4	8309.97	61258.6	255324	1.35401e+06	803461	187602	1.73375e+06	316361	1.23733e+06	1.48549e+06	43709.9	4.98356e+06	11804.9	1.01287e+06	498685	250104	2.9439e+06	271824	713442	556789	368353	544182	533666	9891.9	163560	2.11067e+06	5.46302e+06	354029	1.2647e+06
g881	15018.3	-3824.13	43177.5	3.51352e+06	545956	561749	133642	606891	2.78681e+07	5.59007e+06	68652.9	493244	-5832.23	3.46589e+06	7.97526e+06	68077.4	444166	2.42863e+06	226655	88497.4	-5375.3	88130.7	1.04119e+06	2.03772e+06	1.20052e+06	524493	4.07543e+06	329280	2.37845e+06	1.27868e+06	-62227.7	1.09624e+07	577609	1.69805e+06	375659	-208805	3.14835e+06	682730	809827	953359	-462122	371634	1.09745e+06	2163.27	389311	2.40705e+06	5.0324e+06	1.0123e+06	4.20407e+06
g882	21631.5	11871.4	95785.2	3.88745e+06	643486	711094	217811	126629	4.24798e+07	6.83672e+06	52247.6	608167	-10458.1	5.21392e+06	8.19815e+06	37658.3	227217	667702	209800	44485.1	2235.3	74326.9	1.02944e+06	2.63104e+06	1.54495e+06	532612	4.4669e+06	414339	2.79831e+06	2.11086e+06	57442.2	1.07092e+07	105799	1.92685e+06	446173	636880	3.19391e+06	746008	1.31215e+06	906956	350480	801361	1.1635e+06	12702.5	456453	3.90024e+06	9.43327e+06	720027	2.87459e+06
g883	18299.7	-1950.41	47481.4	4.47446e+06	371581	347130	143194	567933	5.07313e+07	3.13694e+06	251776	233275	94416.9	7.17497e+06	4.52949e+06	49933.9	311455	525208	459694	373375	72545.4	230952	1.92287e+06	931780	624160	674292	1.82026e+06	316467	1.35084e+06	691318	60515.7	5.03412e+06	165473	1.56109e+06	419699	540493	3.12852e+06	370805	552561	772835	149265	450853	556646	4950.22	192068	1.91409e+06	3.64465e+06	1.11959e+06	1.32982e+07
g884	24988	-3130.71	59242.7	1.32026e+06	309408	493711	131222	55456.4	1.58362e+07	2.35873e+06	13466.3	84904.3	4090.38	1.85554e+06	2.44037e+06	35841.9	55848.5	206481	136180	54585.2	86941.1	40949.9	83092.7	1.13626e+06	727936	114001	1.46234e+06	293267	794151	1.10971e+06	29942.7	3.05824e+06	11462.5	590710	605331	360955	3.07888e+06	214322	625312	512527	153003	359446	332838	-491.177	142970	1.53816e+06	3.74745e+06	352073	1.41112e+06
g885	23720.4	-20238.8	57468.2	2.2738e+06	379300	583648	89944.3	29883.4	3.49544e+07	2.42683e+06	7175.85	57363.6	-23088.8	4.11178e+06	2.99231e+06	71185.3	101721	293343	192373	23450.6	130314	79456.7	91759	1.49655e+06	917484	166106	1.47782e+06	351695	941951	1.59507e+06	24276.9	3.35483e+06	75351.8	917129	538259	276925	3.07315e+06	397494	973035	692228	277058	558555	352230	-8788.21	108600	2.87742e+06	7.30715e+06	432346	3.35766e+06
g886	20174.2	34734.8	47519.8	4.16192e+06	382585	469560	771419	466793	5.54398e+07	5.86053e+06	33735.9	170860	16316.4	3.32371e+06	5.74075e+06	31138	454804	200020	398333	48474.3	-3582.7	106514	1.26119e+06	2.16348e+06	1.38285e+06	551384	3.26106e+06	360348	1.50944e+06	2.03584e+06	45873.9	6.34995e+06	156246	1.47298e+06	582907	878740	3.1619e+06	411859	1.49068e+06	1.3662e+06	126403	893215	768316	-4764.97	145476	1.40299e+06	4.51242e+06	1.71001e+06	973133
g887	97720.3	3954.88	172732	8.04114e+06	596407	1.13531e+06	347973	1.47437e+06	1.15472e+08	6.5018e+06	77931.6	497988	206237	1.27194e+07	1.0203e+07	128245	868580	592533	765214	147036	125412	147738	705949	2.92301e+06	1.86205e+06	421549	3.75845e+06	770556	2.13381e+06	5.52827e+06	87275.4	1.07772e+07	232570	2.79922e+06	520256	999457	3.42578e+06	505802	3.35842e+06	2.52274e+06	638489	1.93036e+06	1.19838e+06	9634.36	225596	2.91966e+06	1.03265e+07	3.64658e+06	1.59749e+06
g888	69747.6	-1706.32	153004	5.15514e+06	476964	727524	404115	225683	9.34178e+07	4.12129e+06	29509.6	132200	26896	4.78033e+06	6.88928e+06	81536.2	569599	1.207e+06	546079	121898	56134.1	83068.7	610724	1.30779e+06	1.17365e+06	306976	2.76978e+06	506561	999348	3.72137e+06	68629.9	7.74634e+06	233460	1.75042e+06	350739	1.37517e+06	3.32546e+06	237139	2.46676e+06	1.8677e+06	164456	1.07791e+06	866885	1251.56	158429	2.20211e+06	8.55574e+06	4.80476e+06	1.36973e+06
g889	1231.89	-7702.78	31243.4	1.55523e+06	277664	349710	100177	192379	3.55437e+07	1.78806e+06	53699.6	98532.1	1360.21	4.52796e+06	2.19481e+06	54202.5	157933	809316	382777	12957.2	171585	139332	906893	1.08577e+06	661677	553782	1.10431e+06	197775	712374	777131	-7827.15	2.94719e+06	246921	627135	608814	2.34544e+06	3.36783e+06	168984	493369	591559	-215341	481140	246223	24642.8	57866	2.50461e+06	5.2259e+06	395034	730493
g890	27684	-7739.34	39912	3.33126e+06	525199	660538	150252	52473.9	4.56388e+07	5.53513e+06	37661.5	336871	25565	6.15289e+06	5.12572e+06	115203	171753	197554	324068	-4740.56	366333	122840	344556	2.12398e+06	1.48813e+06	459758	3.13199e+06	546786	2.08923e+06	2.73965e+06	108016	7.70142e+06	17114.4	1.47185e+06	482795	454339	3.38279e+06	509046	1.60799e+06	1.0547e+06	1.41078e+06	1.0739e+06	798558	24166.7	304683	4.11488e+06	9.9434e+06	47311.5	3.94092e+06
g891	-18006	-21549.5	24188.9	1.61007e+06	259325	569292	46637.9	53136.3	1.58121e+07	2.9739e+06	23310.1	111683	-4189.53	2.69763e+06	2.38928e+06	60894.9	78967.9	112525	121908	9276.05	81138.3	53801.4	67325.9	1.08904e+06	682917	151219	1.42743e+06	297927	867128	1.64094e+06	74146.8	3.42152e+06	10807	682467	989864	173093	3.14941e+06	178022	745096	487089	673866	548626	319071	7840	202808	1.58224e+06	4.34152e+06	168026	897798
g892	-16333.5	-15080.6	29053.4	2.24426e+06	247237	452697	45987.4	73481	3.49894e+07	3.57824e+06	37961.6	129210	9534.42	3.71606e+06	3.08786e+06	107397	89351.7	231011	250850	-114493	128945	19607	43972.6	1.22901e+06	839752	140140	1.63127e+06	387770	987376	1.89087e+06	84463.3	4.08395e+06	31580	888866	402744	449058	3.26455e+06	221030	1.07892e+06	877570	582178	581801	409055	-3804.88	162995	2.51406e+06	6.33649e+06	351076	2.43107e+06
g893	50116.2	12209.4	83997.9	6.38036e+06	436230	339788	181584	-72076.4	1.40136e+07	5.24135e+06	128480	191619	59085.4	-645137	8.47398e+06	-10681.1	535328	-24709.9	1.83183e+06	53892.8	3810.61	-19054.8	247213	2.19732e+06	1.59041e+06	100769	9.26697e+06	387247	2.25309e+06	481868	351285	1.25493e+07	30859.2	2.09982e+06	194645	390719	3.4099e+06	283828	3.28633e+06	3.92765e+06	5.20565e+06	337904	1.83772e+06	91838	90876.4	174251	683083	1.66951e+06	1.26072e+07
g894	34696.9	16737.7	28900.6	1.43273e+06	153770	461414	113297	39869.7	2.03746e+07	2.04713e+06	-21695.8	78914.7	15585.8	3.9435e+06	1.68182e+06	219208	61056.9	131123	182473	13470.2	38194.4	17961.7	111119	749583	487024	104119	1.39325e+06	226991	561238	1.69607e+06	45837.6	2.37503e+06	43797.7	544279	641686	477683	3.16938e+06	151730	751300	440309	528519	605643	240053	2374.1	334133	2.23411e+06	6.07972e+06	395081	402733
g895	22162	8913.6	26210.8	1.0935e+06	137187	565849	69820.6	-13508.2	2.86822e+07	1.57961e+06	44719.1	67758.8	12077.8	8.00432e+06	1.10069e+06	401983	21090.4	39199.2	175137	8483.2	54018.3	20891.5	26226.1	528175	531333	73146.7	1.28635e+06	387152	534722	3.25413e+06	35935.4	2.17446e+06	-21115.1	406845	534756	349534	3.01807e+06	118264	1.21532e+06	473591	309245	954310	230640	4009.93	91961.5	3.66154e+06	1.10811e+07	31065.1	763039
g896	19563.2	-3012.44	45663	1.83999e+06	172002	462536	98771.6	80508	3.94454e+07	2.84859e+06	-1484.22	96731.7	1188.81	5.96496e+06	2.47459e+06	84611	129544	99077.4	214148	47292.1	74846.7	101909	144618	981982	727666	189148	1.41706e+06	403295	798781	2.65266e+06	84538.5	3.10158e+06	18262.1	701303	309727	430980	3.13415e+06	187713	1.25112e+06	855034	555894	868608	363616	22478.1	171508	3.72037e+06	1.02542e+07	735661	1.02561e+06
g897	-3103.57	-7794.29	37105.4	1.14894e+06	127474	347592	62967.2	26481.1	2.96281e+07	1.69672e+06	8119.15	49787.6	9994.13	5.55587e+06	1.51321e+06	114209	69072.8	64396.9	138373	17715.1	39120	-47410.5	72722.9	596690	417224	108367	723026	233120	484626	2.0056e+06	16991.5	1.84262e+06	22580.4	470763	351866	51990.3	3.11227e+06	109437	798871	389249	149205	633056	202560	5529.66	149239	3.0864e+06	8.29797e+06	493433	625209
g898	73746.8	6643.55	110374	4.7671e+06	316562	700384	203764	846728	6.6847e+07	3.8371e+06	64884.5	296085	133731	7.1891e+06	5.92587e+06	82268.7	519332	360236	433769	84360.9	80310.5	97756.6	415947	1.65396e+06	1.02145e+06	250283	2.29671e+06	416733	1.22104e+06	3.14127e+06	55415.2	6.25843e+06	112059	1.67289e+06	321025	555416	3.39509e+06	307013	1.89316e+06	1.4977e+06	391780	1.16353e+06	715206	-3755.61	168451	1.60817e+06	5.92179e+06	2.08379e+06	837348
g899	-6197.27	-9582.78	18204.6	1.37137e+06	309733	577174	162170	200556	1.85146e+07	2.30585e+06	32248.2	165863	-32251.2	3.88333e+06	2.51155e+06	106019	46889	186097	375751	-63242.6	128489	39579.8	127945	747225	568152	94387.9	1.082e+06	301773	925399	1.9206e+06	39890.4	3.55432e+06	71718.3	588911	1.17176e+06	312989	3.05124e+06	201192	795141	335993	825304	559957	350714	8937.95	157820	1.74391e+06	4.69797e+06	118718	674024
g900	18226.1	3918.48	38461.9	1.1644e+06	265315	391982	117697	191446	1.55487e+07	1.77403e+06	17272.8	115115	3981.41	1.94548e+06	2.05013e+06	49480.6	50286.7	93903.1	327740	59658.3	225261	-6653.28	104977	847038	557124	67577.4	875322	319921	686269	1.17442e+06	42089.3	2.62711e+06	13166.6	447832	554718	585136	3.13471e+06	179429	540998	401747	288362	318911	262509	15002.4	103856	1.33725e+06	3.28299e+06	233449	986058
g901	2702.98	-219.396	34435.3	1.51004e+06	160071	186778	56938.9	156414	1.13753e+07	2.2287e+06	14606.1	209639	-2525.17	1.14251e+06	3.22319e+06	13051.6	125173	746389	70744.7	8953.85	11996.2	40168.1	573909	779579	461638	225179	1.43712e+06	119423	978675	759013	-29430	4.3119e+06	400842	756970	259072	-152050	3.16742e+06	269903	321236	353047	-93774.9	191825	487132	-12209.4	154701	1.10026e+06	2.50631e+06	295248	259756
g902	-6482.14	-13414.9	35131.2	1.44722e+06	157802	187639	51096.9	144221	1.03944e+07	2.2586e+06	-46214.5	185292	-9875.97	887732	3.16575e+06	39558.8	151979	708229	96097.1	75037.7	7710.26	-36655.9	568452	753025	475860	187455	1.32702e+06	131518	961416	620818	-32230.7	4.16986e+06	306836	716260	243194	-136880	3.32132e+06	275951	281974	339272	-411898	115274	477038	13049.7	156102	892694	2.02557e+06	299143	377084
g903	21504.5	10623.9	61818.3	1.84222e+06	326960	466188	167548	211063	2.21126e+07	3.12681e+06	49584.8	281855	-24922.9	3.33239e+06	4.12148e+06	52790.8	134864	977155	151253	149333	19414	112178	894579	1.37494e+06	826807	401551	2.13515e+06	226833	1.32391e+06	1.4362e+06	-13645.2	5.6284e+06	459736	855005	361111	313601	3.24142e+06	415731	816065	665070	-10570.8	649159	557925	-8286.57	176658	2.57388e+06	6.08979e+06	383112	717330
g904	80189.4	4711.68	100010	3.24928e+06	601716	940581	213984	367706	3.59421e+07	7.02881e+06	17858.7	371484	3573.37	5.44451e+06	6.49536e+06	58394.9	160662	212914	420854	97404.9	27748.6	95724.3	292753	1.87329e+06	1.16803e+06	145751	2.85889e+06	516356	1.97448e+06	3.47376e+06	47613.2	7.76435e+06	58409.2	1.31147e+06	894671	-37422	3.41555e+06	537171	1.77158e+06	1.28103e+06	-137689	1.08408e+06	833688	-18788.3	174190	4.01817e+06	1.04758e+07	1.68995e+06	955018
g906	36302.1	-1761.81	58972.7	1.32609e+06	331851	498603	173786	226697	1.10192e+07	2.61814e+06	-18811	189781	8526.72	2.80171e+06	2.6704e+06	67090.2	84270.2	188167	291610	24523.5	23112.9	22615	117467	841976	566365	130060	1.91373e+06	213476	804969	1.16021e+06	-28058.5	3.35551e+06	-1417.24	505692	412356	293004	3.36967e+06	162023	755544	746731	65496	390638	435699	2715.64	173153	1.6915e+06	3.22346e+06	743141	344208
g907	31072.3	-1796.78	71123.4	2.22929e+07	589447	738960	277832	2.18514e+06	7.86084e+07	7.70487e+06	130408	189921	60817.4	1.005e+07	2.13838e+07	99711.3	1.77818e+06	685616	1.1196e+06	602432	221826	203064	1.67806e+06	1.60781e+06	1.23609e+06	526292	3.43191e+06	826357	2.93804e+06	3.32632e+06	77322.9	1.70772e+07	211678	7.50653e+06	595943	248727	3.39582e+06	383500	1.69679e+06	1.21334e+06	1.15019e+06	503111	3.76323e+06	10041.9	650797	7.18784e+06	1.654e+07	1.08768e+07	5.38726e+07
g908	2237.99	-7357.28	46915.1	4.44537e+06	170034	239167	454371	315577	1.99341e+07	2.28133e+06	40388.8	115976	188873	2.95848e+06	4.40283e+06	50544.1	365945	1.11274e+06	255744	94730.2	80617.9	75418.9	381762	635567	430232	159680	1.42156e+06	145393	731896	1.29804e+06	20633.4	4.37164e+06	348138	1.24856e+06	137047	3.39388e+06	3.16573e+06	147106	743563	667098	588473	631983	549230	4496.09	53924.2	609751	2.29133e+06	4.37259e+06	546395
g909	24293.8	-4700.31	63075.5	1.03083e+07	209150	355965	299392	398008	3.44184e+07	4.35566e+06	18594.7	196299	318598	6.09275e+06	8.4394e+06	92948.4	550435	745669	350458	-57953.2	86840.4	75981.4	396224	787531	626977	164327	1.20362e+06	396056	984917	1.26709e+06	-18323.7	4.70494e+06	312510	2.26977e+06	222324	-47470	3.11606e+06	215043	755116	762736	299843	928999	1.23887e+06	-2533.54	81431	1.75628e+06	6.29889e+06	1.04831e+07	526092
g910	111040	15891.1	163160	1.7235e+07	663749	636944	999948	683964	3.57068e+07	1.04445e+07	21499.8	563770	221143	4.4047e+06	2.08358e+07	82058.9	1.08303e+06	603182	627653	129448	187288	165106	1.1569e+06	2.69192e+06	2.10195e+06	500467	5.60379e+06	458452	2.9511e+06	2.25387e+06	109746	1.65958e+07	169683	5.15927e+06	506462	503968	3.45178e+06	741495	2.30654e+06	1.85174e+06	451649	1.18395e+06	2.19129e+06	2240.85	563813	2.43916e+06	6.50064e+06	9.43627e+06	5.41959e+06
g911	41172	4458.76	72379	2.28722e+06	318401	480496	137317	102636	5.55234e+07	3.19365e+06	52843.5	189525	-26136	5.44537e+06	3.51883e+06	115638	170260	244703	337142	6718.89	254079	88074.8	864939	1.67227e+06	1.16047e+06	609760	2.38394e+06	326454	1.3282e+06	1.23563e+06	68825.6	4.39126e+06	52410.6	1.00735e+06	886028	2.62757e+06	3.31525e+06	262400	833668	712555	300431	623683	499175	61466.4	190631	5.40769e+06	1.06993e+07	464198	2.39968e+06
g912	68014.6	5886.62	60046.9	1.41192e+06	334243	599993	115732	112735	2.77862e+07	2.03169e+06	38331.3	337871	15235.1	3.75817e+06	2.04558e+06	93343.5	64550.1	209406	153443	23536.6	254918	111997	75873.5	1.31646e+06	903880	75518.2	941542	453232	1.10962e+06	2.24333e+06	60597.5	3.691e+06	37785.3	543601	932406	136284	3.12436e+06	244480	1.01479e+06	576100	484833	604169	365631	5082.93	69486.5	2.71475e+06	7.11824e+06	229381	1.39978e+06
g913	31395.9	2626.91	38487.9	1.94035e+06	362047	648644	145596	85456.6	2.64382e+07	3.50781e+06	18588.2	177395	9044.51	1.46127e+06	2.82063e+06	233359	84189.5	205730	164275	11395.2	292529	-20243.9	43434.6	1.67724e+06	1.0886e+06	120737	1.65722e+06	468444	1.18211e+06	2.04202e+06	76735.2	4.61202e+06	-13817.3	721482	2.07672e+06	162153	3.45125e+06	280446	1.12149e+06	746354	606540	642214	437126	3492.81	222336	1.75528e+06	4.81633e+06	233599	779154
g914	41885.9	5675.49	122250	1.46331e+07	410822	465905	392470	32580	1.31824e+07	8.06684e+06	15430.2	344349	266638	-687094	9.82971e+06	-56125.9	1.47669e+06	221501	2.29134e+06	88788.8	35719.1	4580.14	1.21771e+06	6.44556e+06	3.49106e+06	678718	1.3192e+07	610025	2.19208e+06	951169	-60729.8	1.04965e+07	16286	4.99096e+06	679095	1.53635e+07	3.84132e+06	129719	7.60766e+06	7.58346e+06	9.56314e+06	1.0368e+06	2.54794e+06	-876.988	595241	1.78622e+06	1.27051e+06	9.26237e+06	5.98137e+06
g915	24963.8	9621.46	64741.2	5.90052e+06	222790	237213	174735	125554	8.51714e+06	1.8062e+06	63093.8	155776	1.646e+06	126518	4.88268e+06	15035.3	597642	635125	1.50456e+06	18385.2	43627.4	-12805.1	570231	3.50601e+06	1.95828e+06	425987	6.06507e+06	403211	1.21652e+06	543408	1.82988e+06	5.01545e+06	132608	1.84193e+06	229896	7.20354e+06	3.83771e+06	219002	3.87324e+06	4.18375e+06	1.36733e+07	841484	1.28512e+06	-727.462	234325	2.10152e+06	1.70032e+06	4.59315e+06	4.76519e+06
g916	20073.5	363.721	37179.2	1.15363e+06	244187	560702	365034	146256	3.06642e+07	2.04486e+06	20043.6	133598	-21654.4	4.25038e+06	2.05156e+06	79802.4	98005.2	151402	186230	-9593.94	97436.9	1718.25	99150.4	1.6733e+06	1.0204e+06	127645	955291	352064	828336	2.25272e+06	71152.2	2.8254e+06	5225.02	521096	938456	111946	3.26844e+06	189666	1.22738e+06	785126	317611	671171	267901	2482.77	153708	3.57957e+06	8.40562e+06	344967	1.09605e+06
g917	25259.3	1365.43	32798.2	1.10379e+06	287742	590365	133323	154026	2.61824e+07	2.30545e+06	-4771.28	125263	-7406.46	3.46162e+06	2.31427e+06	87999.6	78134.9	315274	200821	-168422	85014.4	222536	24487	1.32341e+06	935397	155877	1.33929e+06	382234	789537	2.96466e+06	31691.4	3.01567e+06	82953.1	508795	406577	481768	3.21154e+06	191088	1.49984e+06	800633	-113530	1.01563e+06	324261	-7214.45	127016	2.87457e+06	7.72472e+06	257264	981557
g918	35880.1	2013.77	42139.5	1.14262e+06	232923	386598	107533	157202	1.24323e+07	2.01554e+06	-7237.6	106016	8892.89	1.38494e+06	2.36469e+06	53992.9	42093.9	170577	399471	-6589.64	44154.8	-22210	39886.2	1.57675e+06	886264	117259	1.16489e+06	220501	618148	855049	40696.4	2.73031e+06	63656.7	465547	645105	284940	9.10336e+06	138502	848214	953696	352595	322847	252627	686.011	357590	1.14916e+06	2.2593e+06	320505	1.33435e+06
g919	8933.81	-5611.87	46590.1	2.56139e+06	323058	397499	423152	197452	4.36221e+07	3.49506e+06	39547.2	399887	26622.5	6.60959e+06	4.70608e+06	41047.2	141890	806228	365464	89289.9	73004.5	53908.9	249796	1.54873e+06	1.07323e+06	184686	2.47691e+06	397610	1.5e+06	1.7748e+06	-11209.6	6.06634e+06	198575	1.22832e+06	374677	432322	9.05732e+06	348977	849791	857812	-274872	595195	611901	4025.55	243964	2.65084e+06	6.5908e+06	843727	927784
g920	77563.6	-13767.8	135512	5.46549e+06	497988	569925	167933	1.31138e+06	6.02371e+07	5.17303e+06	115695	427641	29853.8	1.98256e+07	7.00508e+06	68452.1	221324	1.73914e+06	680079	87452.5	141109	89074.7	784908	1.7133e+06	1.34379e+06	454156	3.00437e+06	419373	1.92048e+06	1.84262e+06	-107278	8.70628e+06	398477	2.0044e+06	506029	508910	9.08626e+06	404932	727176	989074	-869896	439823	914854	6451.63	-120176	3.95134e+06	8.46797e+06	2.3393e+06	1.44963e+06
g921	36484.3	-2122.66	56914.5	5.36445e+06	304514	287897	102667	899666	4.07519e+07	2.76347e+06	29251.4	167765	55050.6	6.51944e+06	3.97029e+06	34148.7	104269	439045	475175	94874.8	54900.9	126765	457846	610383	445474	241094	1.51023e+06	202637	833174	811288	-15942.1	3.24405e+06	226456	1.5371e+06	304946	449066	9.05411e+06	150013	450806	652676	-278621	155516	310650	4107.55	231013	2.62573e+06	4.61161e+06	1.39669e+06	520007
g922	7273.15	-16194.2	109653	2.76251e+07	372582	1.00888e+06	184717	580037	3.06015e+07	5.80473e+06	-2961.11	176657	32251.1	4.19141e+06	2.38254e+07	131860	1.40615e+06	406203	578923	45759.5	-11537.7	2.23245e+06	2.2898e+06	730032	706578	192846	4.00841e+06	269101	816802	2.14011e+06	-3272.14	2.97109e+06	127048	4.73231e+06	421612	1.87594e+07	8.88331e+06	211306	1.13791e+06	835654	-1.06574e+06	1.10421e+06	304812	1416.11	55033.6	2.15284e+06	6.03634e+06	1.39578e+06	2.83211e+06
g923	16732.4	-2004.49	44958.9	5.76624e+06	108484	109896	103049	-47205	2.96413e+06	1.85796e+06	39387.8	654035	-11439.7	-374724	3.78976e+06	-10747.6	182249	123725	2.20474e+06	28989.1	-7804.39	-30601.9	394290	1.47923e+06	825214	235765	4.0032e+06	293444	480143	303553	-74114.2	2.51437e+06	154752	1.94786e+06	84863.8	18410.7	9.31995e+06	77065.4	2.38303e+06	2.99066e+06	108210	307875	464815	2815.11	589183	32374.6	58037.7	433565	623739
g925	9274.53	-12696.3	17787.4	1.48822e+06	272853	456505	62858.3	132777	2.41127e+07	1.90963e+06	45833	185012	16909.5	3.63343e+06	2.30267e+06	53225.9	13979.8	151286	1.55041e+06	-49770.5	108534	110779	42158.4	1.26348e+06	833457	35408.9	1.02501e+06	352930	874566	1.01368e+06	62504.4	2.78234e+06	22183	573219	477064	832361	8.58313e+06	177173	496578	586743	457068	170572	273231	33612.3	-188064	2.03825e+06	4.54206e+06	403618	3.75013e+06
g926	24483.7	3520.85	44595.9	999339	149042	415559	95424.5	52512.9	2.17151e+07	823257	44832.2	70692.1	-3181.06	4.58381e+06	1.32853e+06	63093.4	62704.6	116927	1.49001e+06	19316	-5208.29	134929	105172	605529	399181	124436	602092	171690	360867	1.03806e+06	13933.3	1.38371e+06	29305	371479	486486	650351	8.79496e+06	33514.6	443547	427871	57190.9	346396	180407	7811.95	225784	2.02435e+06	4.28428e+06	239233	652565
g953	-4850.28	5021.19	-18417.3	2.197e+06	385134	695452	68604	158509	2.39961e+07	2.63816e+06	-6226.33	164783	31590.6	2.85465e+06	2.97429e+06	56807.7	106376	342549	1.70118e+06	-7016.19	57353.4	58200.3	67683.2	1.86982e+06	1.24529e+06	37808.4	1.29241e+06	453192	1.00387e+06	1.11709e+06	67864.7	3.63779e+06	22585.4	874821	1.81748e+06	550098	8.82591e+06	217185	813883	995986	581941	259547	319087	15316.6	-26159.6	1.72179e+06	3.74459e+06	421196	4.67901e+06
g954	-2688.74	-18292.2	48484.4	2.2113e+07	380449	557510	98913.8	1.1351e+06	3.09277e+07	5.72884e+06	-10662.8	184051	101425	4.2178e+06	1.79909e+07	75290.6	1.27108e+06	224808	1.84456e+06	71189.3	-1380.93	73426.2	441794	1.19312e+06	728243	113114	2.39369e+06	363973	1.52764e+06	1.42526e+06	49622.9	7.10686e+06	87022	4.45082e+06	52833.9	451924	8.70308e+06	361468	1.0179e+06	972348	250980	141789	665087	6117.73	237889	4.0482e+06	1.05383e+07	1.0927e+07	1.97657e+06
g955	-1324.02	-11872.4	29984	911197	108581	432648	56200.4	68017.5	2.19815e+07	1.24327e+06	24300.1	77890.3	-5759.07	4.75204e+06	1.35875e+06	57457.7	20127.6	204021	301049	48886.6	91883.1	-37994	63099.3	503947	369250	23991.1	536995	208290	511914	1.45049e+06	12916.8	1.82609e+06	52949.6	385028	352145	-33222	8.83612e+06	102622	504108	368161	-125381	388186	154761	7667.32	252337	2.07006e+06	5.55013e+06	261134	406704
g956	8284.69	1900.78	34297.3	946137	154758	534162	68504.6	93480.3	2.7234e+07	1.18687e+06	19928.1	104481	-4366.93	4.79048e+06	1.39615e+06	24088.9	-31776.2	110253	303225	33165.3	82874	12493.8	-7497.79	652245	487639	-25244.7	506704	257113	516243	1.41329e+06	167.586	1.76451e+06	-17581.9	411761	360640	-52979.2	8.84825e+06	116116	520439	419103	53272.2	309977	171696	12670.3	-106663	2.61542e+06	6.43467e+06	282067	727475
g957	18208.7	9971.55	18800	1.69767e+06	104192	90092.8	38840.4	188503	9.39478e+06	1.46969e+06	138628	64519.4	85033.5	380932	2.6875e+06	-3060.38	204041	225985	411795	62713.7	34575.8	69315.9	399592	387005	301594	249272	2.24693e+06	153375	572172	309733	237765	3.59622e+06	105761	671307	87509.7	381181	8.96139e+06	194207	330148	438815	1.07807e+06	222534	421132	8150.73	245878	237676	465711	531404	5.73952e+06
g958	158.439	-21417.3	36605.8	4.91987e+06	289782	301581	72131.9	397152	3.04084e+07	3.73441e+06	429204	278125	61187.1	3.67033e+06	6.56986e+06	31216.3	518762	79949.9	1.09906e+06	563954	577695	329526	1.16647e+06	1.48665e+06	1.07998e+06	382434	3.00417e+06	475489	1.23528e+06	1.0677e+06	265734	6.63879e+06	2515.36	2.02637e+06	238496	1.28401e+06	1.06531e+07	249671	957238	938251	-270984	321915	1.03335e+06	4113.66	266819	982397	2.43987e+06	2.44436e+06	1.67737e+07
g959	10661.4	2893.19	29757.8	625483	88946.5	214169	32107.5	40169.9	2.43782e+07	682032	12572	45637.5	16522.3	4.2206e+06	657314	24801.5	36321.3	-2401.79	283660	-16121.2	13418.9	26187.7	62688.5	408942	285378	40454.7	443694	157875	210214	1.00778e+06	8900.7	681584	-28048.6	228604	164955	-35075.2	8.66093e+06	57989.1	434770	394619	45259.1	321073	83706.1	16254	203468	1.84851e+06	4.37146e+06	168488	575097
g960	17726.4	9895.93	19830.6	445994	86489.7	397714	33163.4	69482.3	1.2273e+07	837392	12138.6	27434.3	-4856.45	1.72443e+06	813259	49567	29947.5	251873	294141	-42858.5	23061.6	51698	27785.6	255058	237000	42058.5	326859	156149	265388	1.25687e+06	16457.1	1.09069e+06	90204.6	163820	171429	143676	8.78356e+06	52979.9	449402	235847	365743	357030	92384.1	6399.9	167229	1.64584e+06	4.43928e+06	211038	271998
g961	323.771	-1306.56	28161.7	539505	117342	466319	50662.2	83994	1.09889e+07	889133	17944.3	53176.3	-4718.5	2.00021e+06	1.0046e+06	28237.6	-33237.7	164752	290077	-26611.8	16051.1	87542.6	-42359.9	252845	257592	-21903.7	238676	184132	302806	1.38196e+06	20300.8	1.28199e+06	7571.12	203795	157445	115704	8.63782e+06	79512.8	495089	240912	383716	324918	141216	5312.54	-158208	1.72708e+06	4.53298e+06	223995	265905
g962	-11773.8	-16528.6	9489.6	3.19304e+06	142570	207873	53628	315246	3.16643e+06	2.0233e+06	76753.2	828447	598942	-550694	3.74812e+06	-37715.5	447526	1.90888e+06	714520	-23927.8	2204.77	18330.1	528868	1.57279e+06	961854	252502	2.8602e+06	249571	871987	1.24098e+06	-165360	3.87247e+06	358940	1.36334e+06	152593	2.20374e+06	8.50819e+06	47971.4	1.5949e+06	2.24431e+06	-829777	252255	597378	1266.47	169884	-87583.8	-29512.5	1.75302e+06	405359
g963	23392	-257.47	41108	7.81234e+06	354577	470153	258260	387699	6.74488e+06	3.26729e+06	173030	3.02624e+06	262001	-1.29958e+06	7.73526e+06	-46248.5	995777	1.9538e+06	1.43159e+06	34054.5	677.546	-28701.1	1.11946e+06	3.59386e+06	1.88505e+06	612148	6.67942e+06	740128	1.73287e+06	1.49366e+06	-222107	8.83626e+06	297768	3.01002e+06	486464	6.65835e+06	8.81743e+06	179927	4.22254e+06	5.59484e+06	464278	697507	1.15166e+06	-5637.24	236192	-108726	-18719.3	2.9471e+06	1.78651e+06
g964	37860	16148.9	26678.1	468347	85539.7	203561	92366.3	51130.4	1.17117e+07	890411	-28410.6	35514.4	-3669.09	694240	769862	131263	21661.1	-74286.1	244613	10569.9	47155.9	8182.5	43982.9	402639	250360	49838.7	366138	114282	224100	626309	-16451.3	1.19029e+06	-61365.9	210977	253057	-103817	8.6361e+06	57880.3	241415	222810	-1609.08	204851	125527	-7073.58	205305	890649	2.13113e+06	-9607.35	209646
g965	36625.4	9073.08	49768.8	788727	99188.3	195536	80540.8	64624.7	1.45335e+07	1.37403e+06	-63526.7	159280	6786.01	1.16307e+06	1.42007e+06	295636	67971.3	131335	329645	24898.2	19379.5	-4417.28	101876	520818	323395	68668.5	630109	139123	515411	895155	-6679.63	2.49774e+06	1064.53	342314	280724	253323	8.77597e+06	136489	300654	367169	-196102	242669	241123	9849.71	467231	1.08995e+06	2.71683e+06	-68369	358411
g966	6107.32	3389.97	29270.9	990349	137916	450055	70829.8	88922.2	2.01954e+07	2.07456e+06	5009.79	37507.2	23895	3.58619e+06	1.90614e+06	209308	139466	119405	313275	286.67	70958.1	-14897.9	142436	871904	536361	149859	1.11403e+06	283426	643525	1.89964e+06	7806.81	2.54997e+06	16249.5	502618	263762	387893	8.35976e+06	96582.3	683125	549150	108980	698581	206180	3563.88	527671	2.10448e+06	6.13812e+06	39658	608449
g967	81195.9	-14970.1	112532	4.61288e+06	392892	556154	517589	760128	7.52921e+07	5.10387e+06	152754	270958	-5009.08	8.91882e+06	8.07084e+06	120302	603705	1.78083e+06	727749	255250	292567	110975	1.69512e+06	1.93711e+06	1.17522e+06	825262	4.85226e+06	268157	2.28793e+06	1.26283e+06	47182.6	9.02979e+06	413816	1.83478e+06	306710	1.64287e+06	9.02399e+06	587761	851445	1.41135e+06	-225841	562227	821664	12062.9	529244	4.00439e+06	8.44131e+06	1.36562e+06	725111
g968	26949.3	-14156.4	50052.9	2.20162e+06	244049	438427	144138	206345	1.23081e+07	3.03732e+06	40917.4	224949	-15287.4	1.50796e+06	4.33454e+06	61386.7	141353	736070	326760	72024.5	38769	6545.14	726284	1.23514e+06	728782	51366.7	1.70587e+06	233903	1.2497e+06	1.08977e+06	37128.4	5.17399e+06	92811.5	932468	267681	3714.57	8.97477e+06	354083	549408	706702	307624	265939	505994	2549.66	268242	1.39373e+06	3.50579e+06	646574	595800
g971	-9984.89	-28836.5	35600.9	5.11182e+06	515555	667838	42833.3	624411	4.18617e+07	6.62832e+06	52886.9	658529	62263.7	7.47349e+06	1.02471e+07	75497.2	274543	1.26054e+06	186930	95080.1	94890.9	51202.2	533240	2.36955e+06	1.47449e+06	206054	4.3818e+06	546203	2.88776e+06	2.56332e+06	47965.5	1.11803e+07	373542	2.22276e+06	301541	63862.3	597868	652595	1.32841e+06	1.05978e+06	-70792	477108	1.24705e+06	-1168.75	362423	5.75237e+06	1.35862e+07	2.79607e+06	1.71641e+06
g972	19083.9	19.4834	139260	2.34571e+07	495092	738629	245208	3.39576e+06	3.55909e+07	1.08998e+07	-2765.06	320925	72203.9	1.43059e+06	1.70835e+07	43923.1	1.73792e+06	414657	305987	28881.1	40809.2	46618.1	777101	3.68791e+06	2.4719e+06	157195	3.57736e+06	986678	1.86255e+06	1.87209e+06	183504	1.12345e+07	96546	7.36537e+06	284709	224181	590792	562877	1.39634e+06	1.54405e+06	934445	679860	2.13476e+06	7257.35	378780	4.67733e+06	1.18333e+07	5.65192e+06	2.67094e+07
g973	1080.64	-21558.2	39444.8	2.82762e+06	420640	648364	96259.2	296647	2.21808e+07	4.12811e+06	35249.3	207269	-6928.25	1.69015e+06	6.47628e+06	55195.2	186975	525346	270150	26556.9	124003	35047	290599	2.19836e+06	1.37862e+06	132015	2.89191e+06	430710	1.78044e+06	1.2241e+06	34587.1	7.00599e+06	70503.1	1.22715e+06	267460	329684	486231	415463	815190	1.04244e+06	-15875.9	383244	755503	-1338.25	228694	2.05713e+06	4.91691e+06	1.27645e+06	1.33808e+06
g974	42317.7	-7943.69	67779.9	2.91021e+06	338043	513420	91477.6	281039	1.26546e+07	4.64456e+06	9534.04	354751	-11246.5	2.01326e+06	6.06064e+06	63268.9	133712	766762	306466	47288.1	73867.1	51191.9	249506	1.68719e+06	1.02072e+06	136524	2.7426e+06	292481	1.79848e+06	1.08899e+06	16090	7.06659e+06	88803.1	1.31677e+06	253791	670367	441943	419852	671618	751808	-153202	355448	748858	-7807.89	174769	1.55359e+06	3.68869e+06	1.20474e+06	931045
g975	156388	16046.2	174687	2.86479e+06	356592	548880	307778	297407	3.83668e+07	4.15571e+06	61459.8	388159	36313.9	2.69226e+06	6.28123e+06	90474.5	174628	821654	154344	123338	99352.9	141820	544799	1.96181e+06	1.20894e+06	237041	2.69443e+06	350856	2.04644e+06	1.2678e+06	39133.5	7.46216e+06	188811	1.39804e+06	225685	61360.1	840381	439706	785318	999803	-108658	422162	806710	-6825.18	170353	2.70381e+06	6.46135e+06	915282	847685
g976	19230.6	-1158.18	78157.1	8.02696e+06	348927	351429	68250.3	958418	1.53401e+07	5.73688e+06	-24752.3	157382	114332	687921	1.09726e+07	4484.93	1.34893e+06	112359	412994	42898.4	30440.9	-10332.3	525173	1.53364e+06	977234	231576	4.90597e+06	461186	1.90554e+06	746508	137158	1.22902e+07	89127.6	2.44181e+06	254360	2.03367e+06	2.08735e+06	376296	822360	1.31703e+06	1.17205e+06	172787	1.4661e+06	12358.2	308219	1.32235e+06	2.8581e+06	2.02178e+06	1.87676e+07
g977	27124.9	7537.97	175154	5.02439e+07	896190	1.52645e+06	484797	7.06195e+06	5.02134e+07	1.06784e+07	-4422.14	395385	146318	2.63259e+06	2.91554e+07	42205	1.31139e+06	857662	289692	32767.8	25697.9	46719.2	1.02859e+06	5.61898e+06	3.41293e+06	158975	3.09243e+06	1.19362e+06	1.75581e+06	2.18525e+06	78437	1.02528e+07	182210	1.49969e+07	761337	290000	521266	489048	2.10451e+06	2.37284e+06	957835	1.79707e+06	1.45681e+06	599.166	315740	7.46742e+06	1.91229e+07	1.33589e+07	4.95667e+06
g978	16158.7	-764.784	13339.3	727242	88963.2	194719	35481.1	45665.8	2.84531e+07	1.0627e+06	31741.5	44495.7	19213.6	1.56757e+06	986968	15241.8	58557.8	44353.1	127613	39340.1	46795.7	33187.7	110162	536070	372656	101115	476728	161784	255215	716995	38762.8	1.03485e+06	6211.65	304124	164960	70038.1	369282	63578.8	407103	454115	140618	244095	96949.6	19512.4	32454.7	1.98401e+06	4.47496e+06	120601	554739
g979	6232.59	-1722.54	13794.5	566006	86435.1	173962	29661.3	47411.3	2.37602e+07	979788	19531.9	20814.2	3961.35	1.68829e+06	973832	5568.24	35898.8	10307.4	162169	-15728.4	23267.1	52925.6	97430.1	425839	296270	87078.5	437344	129693	247246	563240	33704.4	939351	-26266.1	241492	108925	87181	371455	48088.3	300303	364909	178406	193153	98914.7	7565.67	16953.2	1.9929e+06	4.24867e+06	201123	404496
g980	28061.8	7465.16	92656	2.20372e+07	1.01422e+06	953320	203086	2.44032e+06	1.83242e+07	1.0195e+07	19609.9	292090	193271	1.96181e+06	2.064e+07	55977.6	1.04366e+06	202473	380133	180384	177998	144518	3.42891e+06	1.78939e+06	1.31898e+06	400053	3.33512e+06	770528	2.2884e+06	1.29582e+06	316480	1.47091e+07	77813.5	5.04248e+06	574515	8.86994e+06	552210	521053	1.34847e+06	1.3675e+06	1.9615e+06	527380	1.86659e+06	10161.2	176976	1.42984e+06	3.10481e+06	7.43598e+06	8.98273e+07
g981	33358.2	4844.54	87670.1	2.28326e+06	284095	329574	168686	162690	1.77416e+07	3.62517e+06	-108820	345725	-11143.2	1.95949e+06	5.03284e+06	33939.1	173906	709427	116672	119455	20028.7	-30274.4	774736	1.58008e+06	990044	202192	2.30548e+06	249736	1.56358e+06	988343	-40549.7	6.41643e+06	318982	1.14774e+06	390306	271705	481236	368045	558261	676105	-1.12502e+06	240217	746300	10591.7	196765	1.70155e+06	3.90536e+06	502513	898389
g982	1563.85	-4737.55	29070.5	693944	88717.5	335910	54593.5	44595.6	1.77326e+07	771046	17438.1	65021.5	2639.3	5.54988e+06	816988	42759.1	90760.4	58084.2	152728	13118.5	12596.8	-2092.09	70861.3	354431	298448	100745	934119	208826	282201	1.87383e+06	20496	1.00625e+06	-21980.6	233972	137719	292950	349945	60539.5	690973	346975	279887	638112	98059.9	348.882	43139.2	1.9359e+06	5.83261e+06	298819	310209
g983	11434	997.042	30096.4	980947	120622	307949	57844.6	43238	1.33807e+07	1.40045e+06	-42395.4	81064.4	-13739.1	2.18372e+06	1.44281e+06	55910.2	39740.9	133822	151399	14621.7	57806.2	-4501.72	134551	724402	445909	67754.2	798500	215730	500215	1.25046e+06	20928.5	1.86546e+06	34251.9	386545	229452	98337.4	351963	104858	530046	401488	229676	399928	214227	366.98	106782	1.38049e+06	3.99882e+06	320624	464622
g984	17532.5	-3853.74	31192	1.02776e+06	157878	283815	47303.6	24686.5	1.03048e+07	2.13879e+06	-1430.29	43738.9	-11015.3	1.57241e+06	2.16057e+06	135791	29637	97085.5	145384	18010.9	110805	33470.8	64897.1	932776	546332	73198.4	1.01444e+06	217667	646774	891722	25989.4	2.74307e+06	3215.63	447003	310317	47396.6	388907	146259	421315	413601	216687	257898	266680	11417.7	133464	1.24322e+06	3.48403e+06	239127	706357
g985	126544	112758	129848	3.22993e+06	283998	350176	353685	648065	4.01814e+07	2.81899e+06	399585	180603	114454	3.26676e+06	5.92753e+06	-11743.1	180526	453750	853390	265440	39669.7	523187	778543	1.00256e+06	740639	592748	2.87793e+06	503836	1.1047e+06	932801	-236521	5.03497e+06	251894	1.13467e+06	262118	2.06763e+06	1.28227e+06	191370	958138	1.69779e+06	-1.23252e+06	460287	492705	5937.16	127334	2.15564e+06	3.89202e+06	514778	1.05688e+07
g986	45672.3	7243.06	81705.1	5.46567e+06	375295	569300	197974	264431	1.89298e+07	5.00027e+06	20380.2	369416	14214.2	3.36617e+06	8.66559e+06	51017.9	335829	380743	266274	102447	205335	4530.86	139486	2.09582e+06	1.35676e+06	154872	2.26813e+06	454378	1.62918e+06	1.50775e+06	103537	7.13978e+06	85815.2	1.63348e+06	536829	362066	459622	398192	848987	767513	239365	457406	789060	45161	242672	1.91231e+06	4.65182e+06	778276	1.29039e+06
g987	17476.9	13609.4	32043.2	1.18437e+06	159248	373149	48534.4	40924.8	1.79844e+07	1.88854e+06	24015.3	128214	14588.3	2.63395e+06	1.75852e+06	39970.4	24960.9	111686	131920	2323.17	54547.8	28905.7	37265.7	790129	548468	79711.6	979632	367941	607968	1.33251e+06	31703.7	2.27585e+06	21941.1	484755	218535	38401.1	362510	148444	577822	461499	429928	380745	238140	23729.2	77837.3	1.98417e+06	5.43315e+06	168552	1.53928e+06
g988	30869.9	9687.23	100629	3.01595e+06	293501	373923	235621	281879	3.56793e+07	3.35486e+06	-36091.7	211665	29828.3	3.87599e+06	4.14496e+06	84903.1	163079	300188	616305	62518.4	93104.4	9441.97	295978	1.4739e+06	885641	394790	2.57322e+06	320026	1.15288e+06	1.04567e+06	87305.8	4.66074e+06	91446.1	1.0562e+06	523115	2.832e+06	505954	255887	625816	618931	19917.5	565650	585468	39629.3	170823	2.75466e+06	5.87153e+06	952923	4.49602e+06
g989	27498.3	20480.4	36485.6	6.79591e+06	144202	144998	247215	528721	2.22562e+07	2.23984e+06	31914.4	86565.5	88807.6	2.81991e+06	4.86013e+06	13592.9	191382	355245	335405	66858.6	35395.5	47609.8	307741	395397	278939	163626	973977	298659	346429	822581	-5518.28	2.1202e+06	72578.6	1.38279e+06	63580.9	130403	517000	80091.8	541536	556526	-121583	249155	352395	-12623.1	69005.4	1.60957e+06	3.73471e+06	2.60175e+06	2.26633e+07
g990	3072.46	-11467.7	39577.7	5.72901e+06	374856	503051	96615	214206	1.48603e+07	4.90024e+06	54657	266797	53726.6	2.76313e+06	6.25982e+06	69037.2	369155	287384	161295	32200.5	75721.6	56330.3	88806.9	1.46204e+06	866329	153061	2.79706e+06	395238	1.34383e+06	1.2367e+06	46510.2	5.80342e+06	75500.6	1.42936e+06	648939	124061	506980	301277	791418	802692	394067	495198	593803	25297.8	248594	1.56817e+06	3.8757e+06	770609	3.06372e+06
g991	11633.4	-10741.2	25896.6	1.82355e+06	117223	225607	54506	135751	1.03509e+07	731657	12754.3	53916.6	298926	1.19529e+06	1.56204e+06	17695.3	200102	56815.5	148678	-5369	27764.5	2862.74	154057	397630	224893	135418	498318	116506	176175	633619	-3714.37	965206	6821.9	430253	44783	722124	384512	52978.1	304811	262211	30364.4	266497	99322.4	7780.26	56798.9	997544	2.55804e+06	1.07069e+06	476785
g992	40736.9	6876.53	38481.1	3.36532e+06	285004	482745	79453.9	109913	1.961e+07	3.83869e+06	11331.4	250972	1578.7	2.22231e+06	5.55359e+06	53523.3	96436.9	536957	189760	55018.5	140523	41379.9	107464	1.28212e+06	929457	105954	1.9146e+06	398650	1.391e+06	1.42879e+06	53651.7	5.84603e+06	101079	1.28579e+06	394116	217369	471026	329979	650390	620155	267284	459297	625789	19388.3	186485	1.9323e+06	5.11696e+06	512136	861196
g993	39070.2	10524	53611.6	3.84498e+06	341825	632321	144130	153973	1.90579e+07	4.09748e+06	17844.8	256341	9236.95	2.53321e+06	6.38217e+06	55445.8	110937	592507	183031	8177.22	335518	12482.9	70174.3	1.46856e+06	1.08858e+06	79283.3	1.66634e+06	453935	1.42607e+06	1.78072e+06	76735.4	6.35693e+06	67334.3	1.45025e+06	799768	412990	448452	322493	776481	678292	422452	537696	678114	28778.6	183597	2.21527e+06	5.84836e+06	597579	1.26386e+06
g994	12997.5	-155.903	35096.8	1.1803e+06	156167	522751	62680.1	39250.3	2.18996e+07	2.01278e+06	28672.2	119880	-2009.13	1.88398e+06	1.80537e+06	47414.8	68406.9	176505	131984	35447.5	69487	45151.6	171135	698929	509238	59120.6	922832	257510	658724	1.52402e+06	28999	2.57013e+06	63593.5	490444	383998	149499	307906	170452	680326	518170	367295	554023	278252	-2246.77	87278	1.37278e+06	4.5812e+06	174318	574942
g995	5478.85	-4087.53	50594.1	5.56539e+06	313931	707099	137324	190774	2.39601e+07	4.06413e+06	35073.6	253948	2695.45	3.33264e+06	7.1264e+06	79666.1	211059	606886	297698	61340.8	200885	95461.2	344027	1.24177e+06	905217	237064	1.82317e+06	402791	1.40916e+06	1.85651e+06	82207	5.87685e+06	97853.9	1.65504e+06	358265	371360	548412	338248	828006	653448	355689	593141	628895	21016.9	141655	4.14901e+06	9.5527e+06	1.02546e+06	3.19497e+06
g996	16797.2	921.354	49108.6	4.30479e+06	276957	458584	229826	214241	4.56962e+07	3.31861e+06	66003.2	322133	8840.16	5.36464e+06	5.98962e+06	57292.6	316105	790778	241078	75281.3	54333.7	82536.2	524585	1.08123e+06	757643	325753	1.71057e+06	313439	1.34132e+06	1.54652e+06	100786	5.87384e+06	150117	1.50081e+06	623746	333391	1.18514e+06	318075	784772	741222	211669	561682	619973	24733.2	121170	5.98248e+06	1.2816e+07	588003	658248
g997	13102.9	-2730.23	41660.2	3.08407e+06	214595	290373	189123	150212	1.17738e+07	2.72671e+06	4012.8	309288	4443.38	1.31659e+06	4.78422e+06	41684.9	221891	639925	210508	16397.1	88640.5	36169.6	237862	879419	691978	141120	1.34075e+06	444993	1.05715e+06	973643	51388.9	5.03129e+06	145204	1.08851e+06	253313	415203	520501	273508	496431	546904	81286.9	298493	547805	31085.9	155781	1.42202e+06	3.42944e+06	378699	2.24257e+07
g998	55248.9	21064.3	78731.2	5.46842e+06	359996	579477	222238	400362	7.30907e+07	3.40828e+06	112103	199753	49327.9	9.32715e+06	6.37109e+06	92730.9	407902	256616	517242	124752	138403	166387	1.32756e+06	1.27536e+06	874372	740846	2.51517e+06	439385	1.36961e+06	1.62243e+06	129373	5.13398e+06	46805.5	1.42743e+06	756495	894776	2.90428e+06	318816	926716	886115	589979	818346	589790	28327.9	179532	5.40876e+06	1.15095e+07	1.31136e+06	7.99599e+06
g999	79842.9	8551.32	95208.1	4.39909e+06	411148	742380	141776	513783	2.2006e+07	2.89046e+06	24075.2	345961	13111.3	4.46021e+06	5.43298e+06	45275.3	321488	692761	350388	35154.5	36921.1	34144.9	607350	1.40317e+06	804558	246659	1.72591e+06	333377	1.21645e+06	1.49573e+06	19103.3	4.84386e+06	134144	1.31566e+06	333049	199909	511691	315396	756184	826182	116828	418767	544522	17645.1	131491	2.37542e+06	6.10952e+06	2.49303e+06	876739
[truncated: 9 more columns]

## Sheet: PQN-TSP normalised
Stool sample	3-(3-hydroxyphenyl) propionate	3,4-dihydroxy(3-phenyl)propionate	3-phenylpropionate	4 - aminobutyrate + Cadaverine	4-Aminobutyrate	4-Aminobutyrate+Acetoacetate	4-hydroxy phenylacetate	5-aminopentanoate	Acetate	Alanine	Arabinose	Aspartate	B-alanine?	Butyrate	Cadaverine	deoxycholic acid	Ethanol	Fucose	Fumarate	Galactose	Glucose	glutamate	glutamate+isobutyrate	Glycerol	Glycine	cholic acid	Choline (unpure due drifting)	isobutyrate	Isoleucin	isovalerate	Lactate	Leucine	lithocholic acid	Lysine	malonate	maltodestrins	Methanol with small contribution of glucose and proline	Methionine	N-acetylglucosamine	N-acetylglycine	O-phosphoserine	Phenylacetate	Phenylalanine	phosphorylated monosaccharide	Proline	propionate	proprionate	putrescine	succinate+isobutyrate
g1000	0.000134948	-7.82604e-05	0.000392251	0.0278098	0.00217933	0.00326337	0.000605927	0.00236786	0.0766823	0.0205005	9.00038e-05	0.00252039	0.000193648	0.0135423	0.0377848	0.00463952	0.00175138	0.000142222	9.54559e-05	0.000107927	0.00320032	0.00911902	0.00585895	0.00154124	0.0115071	0.000269365	0.00203482	0.00263185	0.00855851	0.00785607	0.000258513	0.0347894	0.000883246	0.00773213	0.00314377	0.000971595	0.00165994	0.00229031	0.00459681	0.00422908	0.000816458	0.00227301	0.00365704	8.27683e-05	0.000989068	0.0116092	0.034014	0.00721845	0.113391
g1001	0.00033418	7.807e-05	0.00044602	0.016861	0.00237334	0.00293869	0.00379352	0.00141619	0.176421	0.0193805	0.000344249	0.00176085	0.000135698	0.0130171	0.0277584	0.000316266	0.00145633	0.000216191	0.000165132	-3.04383e-05	0.00434176	0.0068867	0.00438808	0.00163341	0.0100376	0.0002024	0.00138825	0.00185147	0.00670376	0.0104192	0.000177064	0.0341906	-0.000125584	0.00671431	0.00366035	0.000397347	0.00340476	0.00178759	0.00505963	0.00520555	0.001039	0.00314579	0.00400043	-1.26716e-05	0.000831229	0.0115539	0.0314867	0.00557384	0.00877133
g1002	0.000243536	8.00989e-05	0.00032419	0.00928797	0.00191155	0.00569289	0.000596809	0.000351596	0.245727	0.0175498	0.000350541	0.00142071	0.000279731	0.0226039	0.017456	0.00066418	0.00351676	0.000148957	0.000835831	-6.22993e-05	0.00214232	0.00830675	0.00581657	0.000570068	0.00999411	0.000283499	0.000200034	0.0033158	0.00619202	0.0140914	0.000205878	0.0227259	0.000187708	0.00450498	0.00716506	0.00117219	0.00353356	0.00181276	0.00615089	0.00550475	0.00285335	0.00457173	0.00269369	0.000127978	0.00105664	0.0179957	0.0500596	0.00116916	0.0118728
g1003	0.000114356	2.36004e-05	0.000354206	0.0431646	0.00180479	0.00316401	0.000639715	0.00524931	0.156603	0.0209883	0.000213047	0.00121798	0.000502783	0.0186638	0.0394391	0.00737817	0.00140836	0.000438387	0.00031892	0.000236396	0.0045107	0.00749147	0.00433166	0.00177264	0.00726957	0.000316411	0.00212384	0.00297268	0.00564111	0.00889193	0.00144612	0.0306968	0.000720458	0.0101761	0.00098682	0.0232726	0.00211314	0.0012305	0.00369989	0.00384238	0.00889397	0.00298844	0.00266433	-8.39485e-06	0.000277594	0.0113994	0.0310311	0.0290349	0.178693
g1004	0.000137109	9.03933e-05	0.000610538	0.0287576	0.0017341	0.00208268	0.000744975	0.00181885	0.22765	0.0173089	0.000120476	0.000775837	0.000189467	0.0285919	0.0306294	0.002664	0.00306338	-4.16715e-05	-5.90309e-06	0.000186233	0.000662856	0.00450605	0.00441268	0.000509663	0.00565567	0.000926513	0.0018082	0.00286823	0.00519052	0.0266388	0.000289358	0.0238458	0.000922758	0.00646199	0.00136025	0.0018618	0.0019891	0.000928088	0.00989483	0.00364072	0.00219551	0.00748691	0.00326546	0.000247155	0.000321711	0.0240151	0.0717642	0.004332	0.00743379
g1005	-1.59031e-05	-8.24111e-05	0.000283216	0.0119717	0.0014002	0.00184428	0.000434191	0.000583511	0.374975	0.0200739	0.000623375	0.00118176	0.0001414	0.0421298	0.024065	0.00115049	0.00329175	0.000484276	0.000720171	0.000443009	0.00513698	0.00776319	0.00516266	0.00249049	0.0120112	0.000406141	0.000414595	0.00232074	0.00817986	0.00649475	0.000629301	0.0307199	0.000479778	0.00605098	0.00125456	0.00207895	0.00397717	0.00210156	0.00341447	0.00497186	0.00225943	0.00218255	0.0033866	0.000169991	0.000885262	0.0131697	0.0297631	0.00242112	0.0259421
g1006	0.000217517	6.36936e-05	0.000317915	0.0132954	0.00191142	0.00274012	0.00058726	0.000635149	0.223074	0.0252552	-0.000345301	0.00224203	0.000436384	0.0220789	0.0276478	0.00101322	0.00221298	0.000578892	0.000962065	-0.000233132	0.00186066	0.0116018	0.00740631	0.000899398	0.0138635	0.000243803	0.000882565	0.00299555	0.00921154	0.00796251	0.000561115	0.0343409	0.000101275	0.00666283	0.00105338	0.00134038	0.00239943	0.00245626	0.00445275	0.00563481	-5.05567e-05	0.00209	0.00380194	0.000132734	0.00117872	0.0105544	0.0268991	0.00330895	0.0234729
g1007	6.72799e-05	3.32069e-05	0.000230364	0.0151668	0.0022922	0.00310878	0.000508258	0.000723551	0.16901	0.024247	0.000413038	0.000907707	0.000156534	0.0158976	0.0231318	0.00102167	0.00112118	8.45011e-06	0.00196318	0.000299835	0.00165793	0.0122652	0.00790828	0.00105928	0.0112301	0.00050817	0.000695705	0.0031567	0.00808813	0.00884429	0.000555613	0.0317428	0.000163637	0.00646743	0.00369787	0.00106188	0.00318087	0.0019328	0.00497095	0.00573103	0.00411486	0.00256315	0.00311467	0.000229883	0.00107143	0.0140749	0.0317997	0.00149467	0.0114935
g1008	0.000145011	2.27357e-05	0.000337335	0.0470528	0.00144824	0.00475341	0.000478963	0.00608911	0.149199	0.0195966	1.91071e-05	0.00104867	0.000177397	0.0222899	0.0396369	0.00766646	0.000472395	0.000284165	0.000130126	0.000240645	0.00183724	0.00928316	0.0052404	0.000438344	0.011844	0.000214228	0.00345869	0.0020348	0.00703627	0.0147531	0.00021977	0.0342136	0.000557721	0.0126393	0.000503686	7.77458e-05	0.00263151	0.00181029	0.00777295	0.00469166	0.000108256	0.00473271	0.00344277	5.7327e-06	0.00373836	0.0188086	0.0553192	0.0407716	0.00374753
g1009	4.349e-05	-0.000191628	0.000165352	0.0131431	0.00201388	0.00391473	0.000393054	0.00103022	0.142984	0.0134754	0.000698855	0.000734731	0.000161048	0.0214725	0.0155906	0.00322641	0.00220002	-1.63495e-05	0.00153877	0.000290807	0.00305496	0.0080569	0.00493749	0.00138747	0.0273574	0.000914363	0.000424635	0.00244119	0.00529069	0.0100761	0.000406992	0.0188639	0.000987873	0.00500819	0.00358194	0.00044072	0.0054628	0.00113388	0.00467857	0.00499688	0.00311872	0.00400299	0.00169837	0.000299836	0.000565462	0.0146477	0.0336976	0.0021618	0.00866302
g1010	9.34908e-05	-4.20768e-05	0.000223666	0.0133558	0.00228804	0.00312257	0.000500842	0.000949647	0.0873317	0.0180161	0.000129766	0.00112812	3.6389e-05	0.0151333	0.0195612	0.00178839	0.00203247	0.000230245	0.00206102	0.000292511	0.000585762	0.00880134	0.00555005	0.00108937	0.0336694	0.000745809	0.000392012	0.0026514	0.00737483	0.00645208	0.00039436	0.025083	0.000192943	0.00522399	0.00321972	0.00245901	0.00206176	0.00179548	0.00326337	0.00455172	0.00356083	0.00234429	0.00247231	1.94401e-05	0.000975759	0.0103583	0.0195177	0.0013944	0.0122422
g1011	0.000118614	-5.43996e-05	0.000262148	0.013004	0.00158597	0.00172636	0.000563602	0.000753489	0.362926	0.0157826	0.000588193	0.0010085	3.71531e-05	0.0418714	0.0204139	0.000984388	0.00289068	0.000525946	0.000398996	0.00262537	0.00717227	0.00757657	0.00500639	0.00423774	0.00992923	0.000379103	0.000806294	0.00224258	0.0071409	0.00417181	0.00114445	0.0257176	0.000215644	0.00567786	0.00110536	0.00984051	0.0140231	0.00166485	0.00273311	0.00523652	0.0024527	0.00177725	0.00279776	-5.48465e-05	0.000551365	0.00790975	0.014905	0.00178756	0.107488
g1091	0.000142656	-2.32965e-05	0.00052359	0.073456	0.00204344	0.00226722	0.00109314	0.0107325	0.0762016	0.0261108	0.00142298	0.000638385	0.000217611	0.00212349	0.0484674	0.0033069	0.00492651	0.000279505	0.000590891	-0.000173928	0.000178679	0.00331721	0.00659409	-0.000241381	0.043632	0.000157977	0.000981392	0.00410837	0.00470883	0.00500665	0.0026857	0.0279222	0.00123344	0.0132925	-1.37187e-05	0.00248294	0.00585964	0.000128249	0.00986406	0.0122223	0.0219432	0.00105842	0.00268156	7.35223e-05	-0.00043853	0.00163456	0.00150918	0.0130718	0.119849
g1092	0.000242078	3.12637e-05	0.000538342	0.140794	0.0012047	0.00228783	0.00365041	0.024111	0.207089	0.0182845	0.000767825	0.000932343	0.00173016	0.0196722	0.0725459	0.00272709	0.00224618	0.00119478	0.000264008	0.000534445	0.00432059	0.00339197	0.00253868	0.00187998	0.00823027	0.000151582	0.00286153	0.000868167	0.00348624	0.00527684	0.000148901	0.0152224	0.000719742	0.0301581	0.000564433	0.0101542	0.00185844	0.00104857	0.00666713	0.00736375	0.00296071	0.00299041	0.00152814	8.77074e-06	0.000518425	0.00457912	0.0090223	0.0256772	0.002357
g1093	-8.00523e-05	-3.42032e-05	0.000326085	0.041322	0.000678748	0.000747897	0.000451568	0.00128548	0.029507	0.00837062	0.000654532	0.00460725	0.000374733	-0.0044349	0.0376701	0.00262681	0.00885089	0.000254015	1.89938e-05	-0.000796409	0.00416421	0.0133409	0.00799789	0.00268232	0.0200146	-0.000127247	0.000863664	0.00253512	0.00237332	0.00224102	0.00197044	0.0143233	0.000788904	0.0189127	0.00042455	0.0118155	0.00177182	0.000382094	0.0349952	0.0415225	0.0278151	0.0025734	0.00284553	6.53405e-05	-0.00222411	0.0028658	8.56801e-06	0.00778641	0.00677624
g1094	-0.00050475	-0.000584887	0.000236686	0.00961913	0.0019449	0.00351537	0.000388626	0.00199704	0.195697	0.0140251	-0.000219575	0.00120328	-9.19798e-05	0.0400216	0.0142198	0.000527334	0.00182697	0.000380972	0.000426543	0.000761358	0.00143628	0.0128026	0.00655679	0.00133313	0.00527832	0.00032586	0.000568662	0.00211367	0.00493114	0.00773778	0.000802276	0.0164741	-0.000558479	0.00342921	0.0032387	0.00081356	0.00596112	0.00128625	0.00392927	0.00597642	0.00290638	0.00204347	0.00141872	0.000252528	0.000609074	0.0174328	0.0289466	0.00104828	0.00985185
g1095	0.00013282	4.94411e-05	0.000378513	0.00936364	0.00233298	0.00369854	0.000567463	7.65414e-05	0.131114	0.0144451	-4.02805e-05	0.000975021	-9.64863e-06	0.0171423	0.0142753	0.000584171	0.00761272	0.000168704	0.000622691	0.000590287	0.00205845	0.00754905	0.00544921	0.00214305	0.00918992	0.000107319	0.000659739	0.00141206	0.00451133	0.00684316	0.000256241	0.0172286	0.000402368	0.00431028	0.010783	0.0100106	0.00251977	0.00140447	0.00391148	0.00315873	0.00116576	0.00336491	0.00191319	4.9233e-05	0.00109462	0.0115687	0.0249814	0.00122699	0.00454264
g1096	0.000280372	5.50476e-05	0.000342791	0.0128639	0.00121358	0.00183722	0.000805449	0.00149356	0.293172	0.0155348	0.000517544	0.00158038	-1.03279e-05	0.0275087	0.0251803	0.00188677	0.00358423	0.000331138	0.000894113	0.000451362	0.00216937	0.00590276	0.00381012	0.00237214	0.014502	0.000242407	0.000632055	0.00137053	0.00713658	0.00573887	-0.000422514	0.0266978	0.000920361	0.00601474	0.00155911	0.0264097	0.00675533	0.00194169	0.00306249	0.00407593	-0.00209766	0.00352664	0.00283958	0.000319561	0.000606814	0.0206663	0.0459562	0.000543772	0.010644
g1097	0.0004175	2.58715e-06	0.000430703	0.0224145	0.00163595	0.00287592	0.00202564	0.000674792	0.192679	0.0146383	8.43623e-05	0.00165038	0.000802819	0.0347277	0.0265289	0.000719021	0.0015113	0.000309286	0.00061858	0.000360921	0.00200356	0.00622216	0.0042529	0.00138225	0.00894615	0.000119338	0.00113328	0.00110619	0.00580847	0.00581367	0.000272842	0.0200494	0.000104336	0.00677165	0.00257564	0.00258234	0.00327469	0.00169506	0.00315852	0.00296727	0.00211526	0.00197369	0.00209503	-9.66648e-06	0.0004476	0.0176043	0.0340771	0.00167358	0.00419445
g1098	0.000566274	2.41113e-05	0.000571364	0.0253408	0.00150099	0.00282791	0.00237698	0.000757835	0.25257	0.0131762	5.11029e-05	0.00137333	0.000850881	0.0468105	0.0267315	0.00112668	0.00178147	0.000291535	0.000405063	0.000359587	0.00216104	0.00583551	0.00378027	0.00127736	0.00765328	0.000225187	0.0010899	0.00117909	0.00516009	0.00692455	0.000249135	0.0171009	7.87464e-05	0.00690274	0.00293179	0.00236498	0.00467452	0.00149125	0.00316848	0.00349238	0.0019297	0.00207374	0.00169116	3.4827e-05	0.000366284	0.0233847	0.0458002	0.00153687	0.00320739
g1099	-4.146e-05	-7.74668e-05	0.000569308	0.0588323	0.00139269	0.00259529	0.000578996	0.00186907	0.24812	0.0157332	8.41657e-05	0.000547644	0.000107249	0.0392713	0.0533502	0.00210842	0.00185002	0.000395889	-0.000132172	0.00024614	0.00118975	0.00359722	0.00366477	0.000238666	0.00255094	0.000860763	0.00191586	0.00286485	0.00356821	0.0282017	0.000254967	0.0146233	0.000749151	0.010592	0.00150729	7.64269e-05	0.00203128	0.000595176	0.0103562	0.00402414	0.00151399	0.00897935	0.00181846	1.1962e-05	-0.000511832	0.0257714	0.0762334	0.00417656	0.00599118
g1100	0.00062733	0.000140856	0.000666009	0.0100458	0.0017764	0.00521197	0.00116884	0.00105664	0.31134	0.0160548	8.50442e-05	0.000831947	-0.000229171	0.0539351	0.0182363	0.00298233	0.00140705	5.45231e-05	0.000738283	0.000463441	0.000857741	0.00845705	0.00537575	0.00107387	0.00867514	0.000621447	0.000477459	0.00156091	0.00612872	0.0163249	5.33961e-05	0.0221663	0.000936252	0.00430107	0.00732708	-0.000178667	0.008227	0.0014645	0.00720662	0.00498993	0.00184325	0.00501116	0.00224319	-6.84079e-05	0.00138851	0.0320885	0.0697848	0.00333913	0.00332518
g1101	0.000395336	0.000243008	0.000376981	0.0195491	0.00293727	0.00271029	0.000991386	0.00146976	0.185301	0.014361	0.00025197	0.00134832	0.000567958	0.0536882	0.0243068	0.0021837	0.0025121	0.000198723	0.000339663	0.000679694	0.00540406	0.00468402	0.00334676	0.00253299	0.00899924	0.000196058	0.00103872	0.00084915	0.00607719	0.00411571	0.000237348	0.0221539	0.000617287	0.00647495	0.00381879	0.00034398	0.0265319	0.001599	0.00239701	0.00340346	0.000187048	0.000919227	0.00227915	-1.05304e-05	0.000160473	0.0179486	0.0305584	0.00465258	0.00275027
g1102	0.000254399	4.95461e-05	0.000376909	0.0178067	0.00210589	0.00203611	0.000886518	0.0013719	0.199689	0.0125839	0.000803639	0.0017663	0.00196723	0.0290874	0.0224026	0.00135465	0.00901941	0.000443664	0.000815136	0.000386719	0.00902045	0.00484044	0.00415311	0.00417912	0.0117042	0.000112826	0.00272277	0.00230647	0.0049615	0.00345983	0.000257315	0.0199016	-4.83796e-05	0.00597143	0.00371497	0.00898946	0.0953501	0.00120135	0.00158439	0.00311707	-0.000957876	0.00188486	0.0025086	4.62191e-06	0.00116502	0.0171303	0.03208	0.00312656	0.00700982
g1103	9.725e-05	-3.36873e-05	0.000225824	0.0121828	0.00315625	0.00497106	0.000776775	0.00117022	0.127031	0.021243	0.000228257	0.00273687	0.000208556	0.0166721	0.0218532	0.00140137	0.0026533	-1.08753e-05	0.00127627	0.000226306	0.0012197	0.0163337	0.0097458	0.000577376	0.0102568	0.000603462	0.000176888	0.00301572	0.00979643	0.00593917	0.000642178	0.0292459	0.000566242	0.00528724	0.00411705	0.00417784	0.0423387	0.00227381	0.00486483	0.00659996	0.00373174	0.00148361	0.00293415	1.87194e-05	0.000302541	0.00953462	0.017058	0.00345676	0.0238619
g1104	0.000513914	0.000179052	0.000763116	0.0117792	0.00263661	0.00553153	0.00124436	0.00129684	0.166838	0.0217817	-0.000642471	0.00135209	-4.51875e-05	0.0192887	0.0199076	0.00260598	0.00383883	0.000251627	0.000745931	0.000321077	0.00125069	0.0149717	0.00795601	0.000527619	0.00927044	0.000588989	0.000800955	0.00220209	0.00717876	0.00907015	0.000572191	0.0270597	0.000916654	0.005273	0.010204	-0.00130633	0.114628	0.00148627	0.00456285	0.00660807	-0.00198613	0.00220881	0.00312718	0.000122575	0.0045916	0.0123767	0.02707	0.0027492	0.0181526
g1105	-0.000213998	-0.00017243	0.00022299	0.029319	0.00179172	0.00386671	0.000135023	0.00101836	0.21424	0.0242382	0.000127977	0.00105505	0.000181786	0.0144528	0.0350063	0.000996588	0.00474218	-0.000297987	-1.96507e-05	0.000427426	-0.000599144	0.005703	0.00512194	-0.00016327	0.00807899	0.000449017	0.000804654	0.00300237	0.0052692	0.0251471	0.000584825	0.0269558	0.000231314	0.00706353	0.00174163	0.00368711	0.123391	0.00149692	0.00940559	0.00468397	0.00629057	0.00709971	0.00306535	-0.000123446	-0.000791206	0.015503	0.0518116	0.00367725	0.0047537
g1107	2.24825e-05	0.000196408	0.000143083	0.0496975	0.00125878	0.00187426	0.000775152	0.00374221	0.143989	0.0227953	0.000225101	0.00174591	0.00296152	0.012931	0.0387069	0.00332957	0.00161156	0.000254231	-1.32742e-05	0.000505298	0.00300035	0.00870534	0.00525239	0.000858528	0.0115548	0.00015527	0.00321847	0.000748145	0.00700051	0.00418588	0.000471769	0.028051	0.00196933	0.0152118	0.00178461	0.00160141	0.0249909	0.00205697	0.00398461	0.00464408	-0.000153884	0.00138827	0.00272597	1.28567e-05	0.00171101	0.002661	0.00740831	0.0116096	0.00225319
g1108	0.000139259	0.000146289	0.00018194	0.025451	0.0012254	0.00154996	0.0022688	0.0043335	0.0881157	0.0111543	0.000491347	0.000824605	0.000384233	0.00803003	0.026502	0.0027937	0.00421469	0.000401221	0.000198596	0.000475054	0.0039232	0.00607773	0.00468789	0.00156715	0.00981634	0.000417159	0.00135851	0.00253571	0.00309915	0.00327674	0.0021148	0.0154062	0.00140685	0.00572872	0.00164309	0.0618611	0.0792814	0.000936328	0.00575425	0.00830607	0.0162527	0.00229479	0.00177747	5.60421e-05	0.00032059	0.00411313	0.00735267	0.00526778	0.00983763
g1109	1.64271e-05	-1.37424e-05	0.000498437	0.0310832	0.000903257	0.000759445	0.000720904	0.000479897	0.031815	0.0126267	0.000110053	0.00589888	0.000908577	0.000231621	0.0223536	0.00214325	0.00883554	-0.00040291	5.72019e-05	1.64438e-05	0.00514561	0.0127638	0.0101722	0.00250209	0.0371208	-1.20662e-05	0.00163627	0.00156002	0.00480986	0.00274515	0.00129219	0.0201894	0.000413572	0.010852	0.000975925	0.114137	0.0395659	0.000609511	0.0175134	0.020413	0.0299398	0.00513298	0.00382204	-3.7491e-06	0.000390036	0.00461977	0.00370676	0.0130691	0.00785488
g1110	8.29432e-05	1.63611e-07	0.00029884	0.0210847	0.00269057	0.00242525	0.00146275	0.00129601	0.0505364	0.0339361	0.00028722	0.000897982	0.000775459	0.00629944	0.0276596	0.00105183	0.00192661	0.000288719	5.11849e-05	-0.00017023	0.00266982	0.020031	0.0121619	0.00135837	0.0354882	0.000172531	0.00114942	0.00263818	0.00876361	0.00395051	0.000111169	0.0473403	0.00048321	0.00522143	0.00177935	0.0243984	0.00957576	0.000569126	0.0116629	0.0127091	0.0249651	0.00176647	0.00660136	-2.23361e-06	0.00933816	0.00358567	0.00575921	0.00947743	0.0023596
g1111	6.97325e-05	-6.89006e-05	0.000322021	0.014176	0.00194098	0.00269869	0.00167447	0.0004396	0.180949	0.0267759	0.000631751	0.00121285	0.000159652	0.0280915	0.0296412	0.00169273	0.00109479	0.000600369	0.000735684	0.000231039	0.00138645	0.00942713	0.00619194	0.00155991	0.0173996	0.00025916	0.000383974	0.00238063	0.0077853	0.0062563	0.000173543	0.0390329	0.000106843	0.00702417	0.00143743	0.00124457	0.00867496	0.00207878	0.0034824	0.00477281	0.00163214	0.00268469	0.00368677	-6.32296e-05	0.00155121	0.00899006	0.0227824	0.00188737	0.00572231
g1112	0.000135267	4.98077e-05	0.000157652	0.0210895	0.00200862	0.0031861	0.000535224	0.00396139	0.294931	0.0145225	0.00155581	0.00112795	0.000272104	0.0730385	0.0281555	0.00209796	0.00211382	0.00120207	0.00092269	0.000899293	0.00894671	0.00467801	0.0035886	0.00448806	0.0116312	0.00030372	0.00226388	0.00193175	0.00674041	0.00459573	0.000247669	0.0245323	0.000497725	0.00811619	0.000913868	0.00720851	0.00655931	0.00141828	0.00264793	0.00410099	-0.00171211	0.00184484	0.00257438	2.42581e-05	0.000741409	0.00891099	0.0175841	0.00374253	0.0312894
g1114	0.00040874	1.57191e-05	0.000606818	0.0282638	0.00184262	0.00272643	0.00351159	0.0019978	0.157604	0.0186471	0.000147919	0.00119886	0.000141231	0.017516	0.0350365	0.00116817	0.001325	0.000718221	0.000575327	0.000620508	0.00224765	0.00700378	0.00480218	0.00115474	0.0114041	0.000350345	0.00168017	0.00149106	0.00649061	0.00885501	0.000652736	0.0257064	0.000636177	0.00833868	0.00260631	0.0183145	0.00363998	0.00147862	0.00572373	0.00395558	0.00375069	0.00394209	0.00291619	-2.85614e-06	0.00104084	0.0125543	0.0338629	0.00904299	0.00838745
g1115	0.000256939	6.32731e-05	4.19457e-05	0.0128795	0.00217494	0.0040139	0.000608502	0.000504964	0.170999	0.0213739	0.000573952	0.00172624	-5.06402e-05	0.0115522	0.015801	0.00148307	0.00169781	0.000575862	0.0017892	0.00151716	0.000667986	0.0128885	0.00843448	0.00112539	0.0104473	0.00286958	0.000493142	0.0030289	0.007035	0.00958697	0.000506528	0.0316371	-0.000115735	0.00444829	0.00778327	0.00471982	0.0111301	0.00156942	0.00581479	0.0067899	0.00404218	0.00268229	0.00241595	1.98211e-05	0.000943032	0.0118849	0.029257	0.00103706	0.0125518
g1116	0.000257773	7.90472e-05	0.000330157	0.0110547	0.00198245	0.00358941	0.000549522	0.000615676	0.187202	0.0210206	-3.95904e-06	0.00130399	0.000123176	0.018649	0.0159944	0.00175794	0.0019989	0.000976701	0.00124656	0.000758347	0.000984257	0.0105619	0.00641053	0.00136396	0.0108355	0.000574341	0.00132939	0.00235232	0.00665407	0.00848506	0.000377619	0.0248831	0.00037426	0.00405996	0.00789858	0.00219649	0.00837816	0.00155924	0.00610437	0.0070278	0.00115342	0.00277231	0.00221077	0.000131672	0.00158179	0.0156592	0.0347152	0.00140992	0.0147771
g1117	0.000408651	4.1512e-05	0.000542838	0.0361663	0.00151832	0.00162925	0.00540956	0.00308382	0.19947	0.0172798	0.000188624	0.0012486	0.00153816	0.0288048	0.0382995	0.00187266	0.00140543	0.000281596	0.000372333	0.000276118	0.00268757	0.00683436	0.00446677	0.00114512	0.0102601	0.000313772	0.00291712	0.00153785	0.00633057	0.00947965	0.000174689	0.0291571	0.00131065	0.0101987	0.00304649	0.00170966	0.00445922	0.00149521	0.00608741	0.00526244	0.00188635	0.00370924	0.0031642	-4.75185e-06	0.000733263	0.00914726	0.0272899	0.0234046	0.00263032
g1118	0.000271606	8.29938e-05	0.000454307	0.0269154	0.00142942	0.00155673	0.00847039	0.00293093	0.188678	0.0157013	0.000143556	0.0011468	0.000987387	0.0327526	0.0317533	0.00420443	0.00196086	0.000490406	0.000361941	0.000391821	0.00229032	0.00753006	0.00497918	0.00152282	0.00895747	0.000340947	0.00230697	0.00152748	0.00560794	0.0118274	7.11598e-05	0.0266387	0.0023136	0.00727022	0.001885	0.00192214	0.0041249	0.00127231	0.00801149	0.00641969	0.00123213	0.00485392	0.00268479	1.06472e-06	0.000559651	0.00669623	0.0244433	0.00958842	0.00277403
g1119	0.00031371	5.30225e-05	0.000220788	0.00914367	0.00206396	0.0049657	0.000883992	0.000895195	0.300926	0.0154175	-9.53565e-05	0.000997001	0.00011007	0.0440324	0.0142212	0.00188637	0.00157451	0.000105664	0.00143209	0.000358866	0.00050662	0.00981757	0.00708731	0.000558078	0.00811095	0.000620884	0.000155031	0.00363653	0.00584057	0.0166536	0.000228219	0.021492	0.000452018	0.00351492	0.00557977	0.000243276	0.00903398	0.00112633	0.00698808	0.00525766	0.00140212	0.00446748	0.00195524	8.88751e-05	0.000555271	0.0286874	0.0643958	0.00239176	0.00735184
g1133	0.000259396	0.000144524	0.000281476	0.011349	0.00114926	0.001556	0.000807922	0.00156691	0.356361	0.0120241	0.00295291	0.0016775	0.000513114	0.029925	0.0187726	0.00334082	0.0030462	0.00335088	0.000123014	0.00532923	0.0117873	0.00590441	0.00461244	0.005709	0.0143712	0.000254752	0.000786551	0.00191204	0.0048715	0.00445996	0.00101044	0.0198944	0.00158511	0.00423105	0.000914662	0.0108239	0.0370401	0.00113782	0.00327298	0.00488036	-0.0020597	0.00386446	0.00209699	4.25067e-05	0.00143183	0.0147497	0.0234042	0.00180642	0.0684946
g1134	2.314e-05	-8.81989e-05	0.000162482	0.0125887	0.00208029	0.00308503	0.000731698	0.000760136	0.116459	0.0256193	0.000511328	0.000540625	-3.57055e-05	0.0152235	0.0220038	0.000681763	0.00128772	0.000140448	0.00141444	0.000798799	0.000645567	0.0104511	0.00717464	0.000901425	0.0124257	0.00292911	0.00142592	0.00276175	0.00739294	0.0098848	0.00038469	0.0351168	0.000149939	0.0054779	0.00175867	0.00113273	0.00705878	0.00159827	0.00497265	0.00405797	0.00267566	0.00322352	0.00318275	4.91611e-05	0.000924723	0.014067	0.0359568	5.44961e-06	0.0055305
g1135	0.000407834	3.4448e-05	0.000456407	0.00977938	0.00160472	0.00311528	0.000957623	0.0015617	0.118814	0.0197752	-0.000165104	0.000684827	3.64368e-05	0.0177269	0.0205055	0.00208403	0.002215	0.000366453	0.00108152	0.000977395	0.000499398	0.00896654	0.00546022	0.00105061	0.00944338	0.00255271	0.000733939	0.00202273	0.00633197	0.00989921	0.00025183	0.027863	0.00109621	0.00430603	0.00187733	0.000405324	0.0140793	0.00129556	0.00468241	0.00483061	0.00312329	0.00325708	0.00258459	2.73289e-05	0.00117565	0.0125783	0.0295472	0.000271089	0.00314097
g1136	0.000220734	-0.000119732	0.000357143	0.0112967	0.00147596	0.00321992	0.000827975	0.000373875	0.124968	0.0223914	0.000486984	-0.000205533	-0.000125662	0.0147766	0.0145935	0.000977676	0.00195903	0.000235641	0.000794527	0.00116301	0.000291023	0.00959216	0.00541287	0.00127466	0.0107549	0.00659544	0.00120785	0.00196634	0.00559578	0.011804	0.000113372	0.0295045	5.20475e-05	0.0047204	0.00235045	0.00434671	0.0104098	0.00101288	0.00455727	0.00442585	0.00124125	0.00455352	0.00234341	0.000131265	0.000880031	0.0152524	0.0420139	-0.00256332	0.00549907
g1137	-0.000287909	-0.000329906	0.000402505	0.00844565	0.001835	0.00389971	0.000637747	0.000758373	0.163946	0.0138564	0.000427903	0.00100486	0.000109358	0.0191947	0.0137591	0.00201711	0.00344556	4.80719e-05	0.000134273	0.00139278	0.00076411	0.0166515	0.0089467	0.000992435	0.00815236	0.000589575	0.000173361	0.00318971	0.00536898	0.00999331	0.000483914	0.0184703	0.000734929	0.00360714	0.00365912	0.00181932	0.0191132	0.00141869	0.00581254	0.00699433	0.00195801	0.00316346	0.00182271	-0.000296961	0.000987742	0.0149199	0.035433	0.00257655	0.00860112
g1138	0.000141926	8.37089e-05	9.72298e-05	0.00678781	0.00177728	0.00449562	0.00039881	0.0015516	0.132122	0.0142555	-0.000143148	0.000795322	-0.00019604	0.0125789	0.0167671	0.00186233	0.00320391	0.000278175	0.000576104	6.4204e-06	0.000704027	0.00994422	0.00529746	0.00131272	0.00779894	0.00062334	0.000184934	0.00189529	0.00475803	0.0112494	0.000309197	0.0176196	0.000324821	0.00294079	0.00162605	0.00170619	0.0153834	0.00106708	0.00712654	0.00712189	0.00137257	0.00417674	0.00127802	-1.84918e-05	0.0012402	0.0131096	0.0309703	0.00211685	0.00454256
g1139	0.000520969	-1.37725e-05	0.000279462	0.00990874	0.00217925	0.00531295	0.000955527	0.00169415	0.179574	0.0134604	-0.000224596	0.00118956	-0.000243116	0.0300499	0.015851	0.00172662	0.00266478	-0.0002965	0.000361059	0.000321857	0.00092369	0.0108447	0.00592865	0.00130618	0.00695783	0.000560644	0.000483994	0.00210388	0.00569687	0.011648	0.00022	0.0184821	-0.000367075	0.00428356	0.0061596	0.0015282	0.016156	0.00106981	0.00531525	0.00505794	0.00221555	0.00400528	0.00187633	-8.32384e-05	0.00106204	0.0181651	0.0396545	0.00249709	0.00606567
g1140	0.000167682	9.99363e-06	0.000447914	0.0275807	0.00235146	0.00739123	0.00123138	0.000515769	0.235367	0.0176299	4.48703e-05	0.000398977	-1.12511e-05	0.0347254	0.024887	0.00173562	0.00159243	0.000101225	4.06797e-05	0.000229928	0.00469054	0.00446446	0.0045859	0.00143048	0.00778366	0.000467721	0.00316579	0.00225634	0.00431497	0.0222775	0.000120102	0.0263658	0.000560612	0.00898012	0.00260244	0.000354981	0.00606499	0.00126871	0.00901748	0.00488063	0.00218137	0.00649392	0.00315514	-1.76782e-05	5.26304e-05	0.00812598	0.0357679	0.0276275	0.00318814
g1141	0.000288127	-4.59841e-05	0.000296182	0.0128756	0.00186327	0.00303953	0.000901578	0.000890201	0.303248	0.0188335	0.000471581	0.00176683	9.19234e-05	0.0284265	0.0219641	0.00060862	0.00237004	0.000149023	0.00117109	0.000513835	0.00158726	0.0119517	0.00747313	0.00126621	0.00849963	0.000198058	0.000290639	0.00339787	0.00726452	0.00790273	0.000248846	0.0263658	-0.000299333	0.0055136	0.00259233	0.00233314	0.0088327	0.00170914	0.00467399	0.00651453	0.00280035	0.00219442	0.00264837	1.63133e-05	0.000585152	0.0159467	0.0352446	0.00226222	0.0255134
g1142	0.000587196	2.83736e-05	0.000685924	0.0161922	0.0018268	0.00252504	0.00116728	0.000207779	0.216415	0.0235551	0.000603593	0.000714823	6.18549e-07	0.0491364	0.0291259	0.000511393	0.00118365	0.000278656	0.00136727	0.000391592	0.00285513	0.0076665	0.00520278	0.00170819	0.0152166	0.000270949	0.00100922	0.00174186	0.0088874	0.0094923	0.000191176	0.032755	1.47192e-05	0.00750615	0.0019126	0.00279907	0.00576198	0.00205146	0.0042318	0.00388204	0.000366977	0.00289047	0.00398027	-2.87663e-05	0.000846185	0.0188512	0.0451091	0.00293598	0.0260091
g1143	0.000369566	-9.88167e-06	0.000530627	0.0222703	0.00121557	0.0016582	0.000882792	0.00369401	0.333173	0.0149926	0.00178158	0.000923683	7.41766e-05	0.046663	0.024248	0.00229308	0.00331717	0.0011573	0.00051142	0.00162061	0.00520781	0.0043801	0.00346785	0.00251789	0.00976684	0.000354867	0.00169044	0.00148586	0.00697525	0.00658969	0.00013466	0.0263664	0.000528459	0.00843391	0.00211809	0.000752384	0.0171289	0.00122308	0.0032437	0.0036377	-0.00110683	0.00216201	0.00297482	-3.47975e-05	0.000812395	0.0170989	0.0376495	0.0053623	0.0532016
g1144	0.000115155	2.61656e-06	0.000223709	0.0143183	0.00134973	0.00202412	0.000548558	0.000293347	0.285601	0.0183414	0.000449964	0.000772673	7.17609e-06	0.0492305	0.0227171	0.000732029	0.00182068	0.000519723	0.00126728	0.000615865	0.00308272	0.00644578	0.00498795	0.00194349	0.0119362	0.000425883	0.0023054	0.00231158	0.00691941	0.0102009	0.000257198	0.0256005	0.000132749	0.00598974	0.0023998	0.0029578	0.00391602	0.00138145	0.00512222	0.00320331	0.000392472	0.00378853	0.00310258	2.52906e-05	0.000693027	0.0234681	0.0557612	0.00286715	0.0110775
g1145	0.000474232	4.25133e-05	0.000705987	0.0209082	0.00138869	0.00170809	0.00122782	0.00368809	0.19971	0.0142561	-0.000188892	0.00129673	0.000508564	0.0182791	0.0235747	0.00208464	0.00368691	0.000956167	0.000117588	0.000678679	0.00320646	0.00563465	0.00331246	0.00149165	0.0089629	0.000154304	0.000852653	0.00107258	0.0059823	0.0041427	0.000126588	0.0253227	0.000855264	0.00704747	0.00345659	0.00168809	0.00906604	0.0013529	0.00285142	0.00425842	-0.00182889	0.00113943	0.00347159	-6.58599e-06	0.00147708	0.0199402	0.0423053	0.0079882	0.00913138
g1146	7.59275e-05	7.57086e-06	0.000302293	0.00842802	0.00193155	0.00525699	0.000564893	0.000361188	0.387478	0.0159697	0.000840627	0.00109549	7.10807e-05	0.045994	0.014049	0.000492298	0.00139341	0.000257891	0.000413464	0.000592933	0.000211334	0.00742878	0.00529825	0.000759845	0.0073062	0.000284605	0.000175958	0.00353646	0.00571286	0.0200985	0.000336794	0.0203732	4.94454e-05	0.00405417	0.0151157	0.00131546	0.00777858	0.00141821	0.00846351	0.00645861	0.00428151	0.00621796	0.00177701	1.94868e-05	0.00145617	0.0269416	0.0750494	0.00168279	0.0091654
g1147	0.00020539	3.62391e-05	0.00029734	0.0133672	0.00190428	0.00265495	0.000926857	0.00019267	0.246766	0.0189906	8.31918e-05	0.00133031	-4.02106e-05	0.0256452	0.0217837	0.00191766	0.000877003	0.000169536	0.000538921	0.000313645	0.00127957	0.0111478	0.00764479	0.00123551	0.0118412	0.000350939	0.000345199	0.00181642	0.00733616	0.00750624	0.000312439	0.0268051	0.001001	0.00556434	0.0053572	0.00125016	0.0028778	0.00187886	0.00505494	0.0049404	0.00115211	0.00256309	0.00300092	2.54558e-05	0.00143035	0.0188874	0.0418074	0.00224361	0.00666553
g1148	0.000264694	2.16831e-05	0.000286111	0.00999083	0.00240823	0.00675857	0.000749951	0.00119124	0.342637	0.017725	4.08633e-05	0.000738152	2.86147e-05	0.0397186	0.0201855	0.00265392	0.00145015	4.67912e-05	0.00116767	0.00029435	0.000425258	0.0076516	0.0064254	0.000708899	0.00944127	0.000523818	0.000100678	0.00326567	0.00637613	0.0196414	-0.000106206	0.02314	0.00083291	0.00385047	0.00211608	0.00320855	0.00285769	0.00179273	0.00852429	0.00585945	0.00266655	0.00706516	0.00234112	1.73192e-05	0.000525102	0.0295778	0.0771076	0.00393419	0.00542709
g1149	9.40986e-05	2.20805e-05	0.000241094	0.0401431	0.00175436	0.00158784	0.00046174	0.000919303	0.0221841	0.0262658	8.29121e-06	0.00277551	0.00108326	2.86107e-05	0.0536908	0.0042905	0.0025405	-0.000167224	9.13848e-05	-0.000190201	0.0041735	0.0151984	0.00904223	0.000767071	0.042727	1.01202e-05	0.00352328	0.00187482	0.0105427	0.00256407	0.000832155	0.0545468	0.000375866	0.00924783	0.00194316	0.000574474	0.0011205	0.00190966	0.00724712	0.0106971	0.00605065	0.000833104	0.00666641	2.77421e-05	0.0010866	0.00082175	0.00140172	0.00875976	0.0120682
g1150	1.92481e-05	-7.53035e-06	0.000254526	0.0360238	0.00167188	0.00145623	0.000382693	0.00064247	0.0321982	0.0223502	0.00013405	0.00378908	0.00254804	-0.000290016	0.0437402	0.00570859	0.00623744	-0.000318161	0.00021216	0.000475873	0.00248695	0.0132539	0.0081718	0.00171937	0.0371291	2.4527e-05	0.0157252	0.00184464	0.0101801	0.00445504	0.000880525	0.0472085	0.000470935	0.00589939	0.00104163	-0.00379565	0.00178939	0.00174561	0.00793071	0.0114734	0.000591564	0.00119657	0.00449441	-2.14338e-05	0.00149224	0.000585297	0.00136272	0.00578394	0.02626
g1152	5.77422e-05	-2.039e-05	0.000259794	0.0216506	0.00131119	0.00119978	0.00073804	0.0019492	0.0700186	0.0172784	0.000812444	0.00127219	0.000208124	0.00521752	0.0359383	0.000690689	0.00234493	7.43504e-05	-5.17548e-05	6.87861e-05	0.00758173	0.00397397	0.00312285	0.00239136	0.0157395	0.000170169	0.00326837	0.00221833	0.00606077	0.00264308	0.00229531	0.0402089	4.4008e-05	0.00861185	0.00130336	0.00859685	0.0029889	0.00163642	0.00426688	0.00560879	0.0100765	0.00152896	0.00417108	4.24593e-05	0.00112546	0.001007	0.00120476	0.00469263	0.0235496
g1155	0.000177032	1.61266e-05	0.000626809	0.063793	0.0010452	0.00173694	0.00123231	0.0154941	0.999276	0.0163053	1.95899e-05	0.00184092	2.11063e-05	0.0368442	0.0392006	0.00347519	0.00172189	0.00015235	0.000206431	-0.000257348	0.00128534	0.00552988	0.00432563	0.000961298	0.00993577	0.00062816	0.00197005	0.00345594	0.00698342	0.0150209	0.000304959	0.0268806	0.000816887	0.0162592	0.00112668	0.00190702	0.00332122	0.00154948	0.00649829	0.00787304	0.00355451	0.00346168	0.00717247	2.52434e-05	0.000831603	0.040991	0.100388	0.0155638	0.0609977
g1156	8.28152e-06	-0.00012701	0.000492932	0.0649848	0.00144242	0.00231503	0.00094508	0.015757	1.02707	0.0181053	-1.25818e-05	0.00191907	3.94927e-05	0.0388881	0.0428199	0.00271144	0.00203284	-5.3931e-05	0.000242152	0.000241705	0.0012865	0.00605797	0.00474315	0.000914277	0.0104387	0.00049911	0.0023102	0.00359787	0.00751983	0.0155279	0.000260934	0.0298013	0.000468005	0.017166	0.0012075	0.00226959	0.00312588	0.00166076	0.00714773	0.00859562	0.00439157	0.00338893	0.00745043	8.47895e-05	0.000706874	0.0425791	0.103022	0.0166384	0.0633352
g1158	0.000945131	4.44088e-05	0.00120908	0.0143126	0.00181193	0.00304755	0.00152857	0.000393661	0.416755	0.0246616	2.09635e-05	0.000506437	0.000341708	0.0332337	0.0230145	0.00135979	0.00134849	0.000375796	0.00131316	0.000163139	0.00127973	0.0123379	0.00780344	0.00103666	0.0126754	0.000342167	0.000389553	0.00315324	0.00728487	0.00919997	0.0010597	0.0268157	8.30637e-05	0.00613824	0.00090815	0.00279115	0.00303937	0.001938	0.00506187	0.00660879	0.00261259	0.00347772	0.00282314	6.29288e-05	0.000614619	0.0227046	0.0555145	0.00358959	0.0276689
g1159	0.000288195	2.93134e-05	0.000285742	0.0117414	0.00176033	0.00332244	0.000861158	0.000601091	0.22342	0.0164154	-3.14575e-05	0.00162824	-2.69328e-05	0.0355315	0.019356	0.00138866	0.00107941	0.000187315	0.000789437	0.000606582	0.00144926	0.0137456	0.00832897	0.00119794	0.0104902	0.000382237	0.000563756	0.00291128	0.00673703	0.00998308	0.000526195	0.0255181	0.000203778	0.0058034	0.00601402	0.00149786	0.00210753	0.0012779	0.00491622	0.00537212	0.0035445	0.00314843	0.00254255	0.000310666	0.00065573	0.0186608	0.0416191	0.00250721	0.00820485
g1160	0.000624768	0.000357366	0.000428559	0.00964459	0.00167617	0.00326678	0.00113546	0.00080611	0.256081	0.013067	-0.000131022	0.00122966	1.43614e-05	0.0396265	0.0158245	0.000149432	0.00155012	0.000322551	0.00115149	0.000798822	0.00544672	0.0106015	0.00658488	0.00313004	0.00778222	7.44093e-05	0.000697995	0.00268604	0.00488577	0.0100786	0.000453819	0.0203057	-0.000726118	0.0047503	0.00556006	0.000943395	0.00344348	0.000994991	0.00437119	0.00468713	0.00230269	0.00339194	0.00218317	8.80942e-05	0.000711744	0.0189775	0.0413127	0.00245807	0.0101055
g1161	0.000220134	7.47332e-06	0.000311687	0.0113648	0.00183907	0.00257125	0.000874034	0.000473829	0.222566	0.0174264	0.000223359	0.00205587	-1.77271e-05	0.0318101	0.0205396	0.00104413	0.000928822	0.000169041	0.00049956	0.000612393	0.00187147	0.0120491	0.00794961	0.0015411	0.0116038	0.000332121	0.000526934	0.00180073	0.00738095	0.00704504	0.000440368	0.0265761	0.000104197	0.00546951	0.00463487	0.00142305	0.00203471	0.00159617	0.00442008	0.00440203	0.00243154	0.00261987	0.00283745	5.68588e-05	0.00083019	0.0155576	0.0326448	0.00233064	0.00821841
g1162	-4.3818e-05	4.39144e-05	0.00132674	0.068424	0.00257919	0.00346721	-5.47975e-05	0.0132773	0.0485289	0.0350968	0.000466993	0.0011974	0.00017505	0.00539383	0.0378276	0.00043351	0.00629464	0.000370749	5.7367e-06	-4.3834e-05	0.00221537	0.0173739	0.0111383	0.00390221	0.0385932	-9.23209e-06	0.00176684	0.00333139	0.00492547	0.00587564	0.000413254	0.0328528	0.000188906	0.0189438	-0.00214979	0.00109698	0.00145241	0.000409867	0.0184449	0.0254787	0.0018113	0.00251723	0.00430468	6.28656e-06	-0.000530034	0.00564738	0.00683918	0.00403117	0.0302976
g1163	1.34839e-05	1.1206e-05	0.000266151	0.0695432	0.000929881	0.00180651	0.00111691	0.0147805	0.182206	0.0106944	0.000662919	0.0011487	0.000206731	0.0118443	0.0264753	0.00349163	0.00410748	0.000387957	0.000130985	0.0018642	0.0079611	0.0100371	0.00628743	0.00309006	0.00898881	0.000112188	0.00210891	0.0028433	0.00304451	0.00374414	0.000734796	0.0150454	0.000743832	0.0145083	0.000686149	0.00926035	0.00403974	0.00068049	0.00494326	0.00780647	0.00281435	0.00213288	0.00165361	-1.22318e-05	0.00035339	0.00278245	0.00477363	0.00423264	0.0633639
g1164	4.91498e-05	9.46232e-06	0.000296953	0.0716321	0.000971275	0.0013931	0.000548582	0.0112479	0.156447	0.0231828	0.00114576	0.00540265	0.000559018	0.00424954	0.0401902	0.00305296	0.00368544	0.00108666	0.000232011	0.000615079	0.00545468	0.0138398	0.00803432	0.00245918	0.0295814	3.0115e-05	0.00807195	0.00275955	0.0027649	0.0026727	5.66055e-05	0.0161853	0.000494295	0.0137342	0.00105331	0.00640017	0.000855965	0.00114715	0.00566001	0.00727348	0.000431022	0.00144337	0.00398582	7.85774e-06	0.000813615	0.00174433	0.00304024	0.00493693	0.0640548
g1165	0.000118695	2.37752e-05	0.000383429	0.0851355	0.00178338	0.00354502	0.000925048	0.0270525	0.109643	0.0207477	0.000673583	0.0020189	0.00103482	0.00965435	0.0206287	0.00581242	0.00145662	0.000909173	0.000202544	7.75418e-05	0.000964922	0.0130088	0.00773034	0.000232845	0.0139071	0.000204237	0.00106139	0.0022429	0.0034267	0.00496327	0.000536571	0.0212927	0.00130138	0.020763	0.00158075	0.0075352	0.0028794	0.00101663	0.00397977	0.00621368	0.00991667	0.00254624	0.00212016	5.249e-06	0.000616807	0.00371068	0.0108063	0.00363886	0.0141974
g1166	0.000151092	7.43169e-05	0.000242759	0.0392271	0.00136007	0.00141882	0.000601367	0.00888109	0.122726	0.0207211	0.000943513	0.00121254	0.000501572	0.00965991	0.0276087	0.00165949	0.00299773	0.00108762	0.000657743	0.000723635	0.00146684	0.0068798	0.00544667	0.000940898	0.016984	0.000136019	0.00311918	0.00158165	0.00537818	0.00287882	0.000179793	0.0290045	0.000795286	0.0111875	0.000484411	0.000569222	0.00326903	0.00144625	0.0056899	0.00836974	0.00264279	0.00208803	0.00380114	5.07356e-06	0.0011865	0.00369728	0.0110674	0.00884941	0.00509194
g1167	7.98486e-05	-1.71332e-05	0.000802132	0.0417266	0.00205254	0.00182934	0.00324329	0.00169011	0.260322	0.0281233	-2.15628e-07	0.000966372	0.00134749	0.0191386	0.0337196	0.000631949	0.00759511	1.2321e-06	0.000387413	0.000157652	0.00258816	0.00724573	0.00496604	0.000927713	0.0155706	0.000198175	0.00251077	0.00487937	0.00517023	0.0130334	0.000306092	0.0324227	0.000296617	0.0130195	0.000530065	0.00303063	0.00229845	0.00122933	0.00657432	0.00371793	0.00437387	0.00457258	0.00466413	-3.77139e-05	0.00185956	0.00662372	0.027328	0.0635569	0.00958444
g1169	0.000529101	7.39665e-05	0.000571311	0.0775239	0.00160625	0.00289884	0.000957267	0.00608073	0.150938	0.0235989	9.96313e-05	0.00095303	0.000658961	0.0277349	0.0645486	0.00974805	0.000934798	0.000166835	0.00193783	0.000410443	0.00351357	0.00787532	0.00438556	0.00122728	0.0122235	0.000279758	0.00462413	0.00156093	0.00788004	0.0135396	-0.000391068	0.0384315	0.00384168	0.0194923	0.00239081	-0.00310217	0.00362015	0.00181149	0.00549257	0.00365878	-0.00383915	0.0045541	0.00793965	1.07642e-05	0.00103859	0.018883	0.0524225	0.0463713	0.00426959
g1170	-0.000386414	-0.000128708	-2.51191e-06	0.0325239	0.00172223	0.00247153	0.000443247	0.00122878	0.182644	0.0240665	0.00014397	0.00109501	0.000562992	0.0066825	0.0247325	0.00169814	0.00236655	0.00107256	-0.000104579	0.00158918	0.00743032	0.0118322	0.007281	0.003414	0.0149829	0.000555355	0.00213848	0.0018937	0.00631003	0.00362242	0.000212391	0.0283963	0.000385093	0.00694732	0.00386288	0.00240293	0.00440035	0.00204055	0.00535372	0.00854513	-0.00113224	0.00236138	0.00284276	-0.000569437	0.00094647	0.00763158	0.0176579	0.00388416	0.00896671
g1171	7.08975e-05	-7.28796e-06	0.000329593	0.0305896	0.00196901	0.00425045	0.000520135	0.00357752	0.164992	0.0242997	6.66751e-05	0.000966327	0.00011204	0.0134165	0.0433808	0.00503552	0.00221508	9.85205e-05	-1.57606e-05	1.18797e-05	0.000881436	0.00642847	0.0046041	0.00099253	0.0148939	0.000317618	0.00275516	0.00236531	0.00536422	0.0152104	-0.000139122	0.0474907	0.000731505	0.00965828	0.00130102	0.0134014	0.00111759	0.00172551	0.00673615	0.00445118	-0.00172236	0.00672271	0.00451945	0.000110836	0.000928378	0.0129944	0.0460887	0.0111389	0.00315168
g1172	1.70834e-05	-3.82213e-05	0.00042106	0.0349137	0.00213466	0.00377812	0.000506727	0.00334967	0.154713	0.0275967	5.99279e-05	0.00113008	0.000146348	0.00999989	0.0463745	0.00413022	0.00165417	0.000110734	2.66372e-06	0.000428989	0.000536285	0.00591243	0.00480289	0.000480547	0.0153407	0.000412123	0.00347077	0.00228628	0.00438959	0.0153383	1.27723e-05	0.0509204	0.000810172	0.0101917	0.0010737	0.00460213	0.0042416	0.00169616	0.00655676	0.00465731	-3.30226e-05	0.00475304	0.00472554	8.62142e-05	0.00082413	0.011216	0.0411056	0.0100662	0.0026607
g1173	0.000731883	0.000406265	0.000523369	0.0272876	0.00155019	0.00434405	0.00105468	0.00440551	0.260192	0.0230078	-0.000209306	0.00126512	-4.38103e-05	0.019161	0.0396318	0.00483394	0.00201238	0.000448053	0.00036554	-0.000174521	0.00144956	0.00775559	0.00457631	0.000491511	0.0155921	0.000537004	0.00249598	0.00189162	0.0097362	0.00989218	-0.00013145	0.0424126	0.00339362	0.0100638	0.00085603	-0.00192312	0.00727572	0.0030505	0.00539124	0.00582829	-0.000413026	0.00340283	0.00458834	0.000112324	0.00107817	0.0235991	0.0622294	0.0131087	0.00288263
g1174	2.97657e-05	-5.89873e-05	0.000417142	0.0137023	0.00217547	0.00499878	0.000713365	0.00135903	0.152308	0.0238628	-8.0778e-05	0.00263092	-3.52748e-05	0.0299478	0.0250195	0.0018129	0.0014094	0.000564649	-3.33666e-05	-8.91116e-05	0.000134267	0.00674413	0.00489361	0.000626767	0.010981	0.000184122	0.000348546	0.00267346	0.00912403	0.0174623	0.000312989	0.0345714	-0.000667923	0.00611737	0.0038836	-0.000155787	0.00635067	0.00231724	0.00617166	0.0045404	0.00409403	0.00490357	0.00313732	-2.04248e-05	0.000958638	0.0184767	0.0518139	0.00192187	0.00555771
g1175	0.000371957	0.000248014	0.000428187	0.0171557	0.00420234	0.00477744	0.00107993	0.000525025	0.116061	0.0164006	0.000181521	0.000958717	0.000348409	0.012199	0.0211953	0.00122901	0.00153916	0.000288381	0.000641792	0.000130122	0.00486002	0.00552131	0.00384445	0.0028976	0.00927842	0.000204077	0.000329669	0.00187907	0.00666379	0.00768656	-6.2614e-05	0.0295935	0.00025391	0.00719135	0.0116357	0.00419692	0.005257	0.00214093	0.00305868	0.00373873	0.000887305	0.00281712	0.00330796	-7.52292e-05	0.000931169	0.0112582	0.0264883	0.00164533	0.00640474
g1176	0.000515883	0.000163688	0.000278758	0.0135887	0.0018403	0.00246289	0.000740774	0.000816846	0.266608	0.0305204	0.00113905	0.00104431	0.000904575	0.0130429	0.0281201	0.00212521	0.00161545	0.0016034	0.000265572	0.000478461	0.00500181	0.00744671	0.00497142	0.00139678	0.0164904	0.000374179	0.0012517	0.00185464	0.00883446	0.00376159	-2.73609e-05	0.0353857	0.000840706	0.00666746	0.00140291	0.00026766	0.00665915	0.00262446	0.00281642	0.00480039	-0.00139331	0.00127627	0.00367544	-3.74595e-05	0.000882423	0.0113395	0.0231505	0.00596889	0.00492383
g1177	0.000427305	4.16316e-05	0.000403882	0.013508	0.00130005	0.00156367	0.000806328	0.0012562	0.20048	0.0285244	0.000445229	0.000827737	0.000489523	0.0140361	0.0282824	0.00121208	0.00139948	0.00113033	0.000475288	0.000650306	0.00504784	0.00817825	0.00507511	0.00223612	0.0166967	0.000175755	0.000667697	0.0014189	0.00777695	0.00262578	0.000503669	0.0297543	0.000244258	0.00611962	0.000713015	0.00239091	0.0048772	0.00145547	0.00278465	0.00426593	-0.00182098	0.00150232	0.00326779	4.42093e-05	0.00119172	0.00985865	0.0194729	0.0055342	0.0044937
g1178	0.000168004	0.000109545	0.000278262	0.0231583	0.00311186	0.00407791	0.000427075	0.000665284	0.125315	0.0250465	2.28105e-05	0.00169755	0.000362226	0.0128419	0.0349375	0.00274693	0.000977856	0.00022675	0.000641339	0.000371807	0.000701626	0.00945577	0.00640139	0.000729579	0.014299	0.000332621	0.000710506	0.00207771	0.00865577	0.00626404	0.000346396	0.0337642	0.000613161	0.00834521	0.00661946	0.000231441	0.00208243	0.00226729	0.00404805	0.00475896	-0.0011449	0.00206572	0.00368209	9.54595e-06	0.00161923	0.0128295	0.0292448	0.00490511	0.00754151
g1179	0.000610777	0.000108905	0.000766832	0.0169147	0.00195627	0.00269185	0.00156898	0.00157225	0.270314	0.0285603	0.000298058	0.00110186	0.00117982	0.0149154	0.0298371	0.000993919	0.000972901	0.000362651	0.00142958	0.000813517	0.00247025	0.0114353	0.0082996	0.000775289	0.0159585	0.000331785	0.000587007	0.00267402	0.00744506	0.00622624	-0.000248158	0.0361532	0.00011113	0.00723154	0.0012299	0.000178033	0.00246855	0.00224454	0.00453011	0.00590355	-0.00240533	0.00185159	0.0036422	-4.67054e-05	0.00101325	0.0152026	0.0307789	0.00587757	0.00899611
g1180	0.000153617	-1.46197e-05	0.0003923	0.0297831	0.00185162	0.00371003	0.000647071	0.00387441	0.176137	0.0203261	5.11427e-05	0.00085678	0.000524848	0.00773262	0.0425458	0.00602223	0.00143592	0.000148691	-5.00107e-05	-8.37497e-05	0.00239772	0.00598657	0.004877	0.000898985	0.0176888	0.000154449	0.00382854	0.00246901	0.00546273	0.0139593	8.57829e-05	0.0442613	0.000604756	0.00953459	0.00139573	0.0308975	0.00143594	0.00144349	0.00621651	0.00400137	0.000968872	0.00581514	0.00465161	3.8871e-05	0.00079238	0.0132276	0.0465154	0.00953183	0.00338826
g1182	-0.00012477	-0.000197306	0.00036337	0.0103389	0.00245374	0.00628102	0.000354021	0.000733184	0.153339	0.0112875	-9.52057e-05	0.000498815	0.000415307	0.0318415	0.0143887	0.0019968	0.0017756	0.000108696	0.00116516	0.000726016	0.000384002	0.00862918	0.00579587	0.00102509	0.00730544	0.000621081	0.000775372	0.00243879	0.00512787	0.0156085	-2.69188e-05	0.0208398	0.000663017	0.00423321	0.0128037	0.0081272	0.00149521	0.00178298	0.00760023	0.00575636	0.00227432	0.00509746	0.00202861	0.000122191	0.0014214	0.0138785	0.0425057	0.00213157	0.00346595
g1183	0.0013573	9.1036e-05	0.00171814	0.0177035	0.00185793	0.00336881	0.00356341	0.000586735	0.246651	0.0183442	0.000104736	0.00102394	-7.97444e-05	0.0309498	0.0222439	0.000560561	0.000711987	0.000244787	0.00106673	0.000265274	0.00130546	0.00773008	0.00514713	0.00107461	0.00930224	0.000476472	0.000717513	0.00198209	0.00691759	0.0134832	0.000302248	0.025066	-3.82666e-05	0.00748867	0.00934334	0.00178431	0.00109972	0.00155016	0.00630563	0.0037449	0.00251151	0.00443204	0.00270114	0.000131612	0.000796737	0.0204032	0.0542152	0.00297687	0.00555115
g1184	6.90687e-05	-9.25646e-05	0.000255608	0.0131866	0.00225836	0.00463139	0.00204324	0.000898953	0.199863	0.013655	-0.000102266	0.00174807	-6.8862e-05	0.0457467	0.0152066	0.00177311	0.00118681	0.000208532	0.000512692	0.000380941	0.000929896	0.00574108	0.00462321	0.000937551	0.00714909	0.00137215	0.012913	0.00267077	0.00818249	0.0197466	3.09568e-05	0.0212411	0.000677285	0.00476286	0.00213381	0.000652372	0.00063691	0.001755	0.00867575	0.00459776	0.00130513	0.00619879	0.00189276	8.03507e-06	0.00108863	0.0216077	0.0608859	0.00297703	0.00649806
g1185	0.000133024	2.73132e-05	0.000266136	0.0132131	0.00167817	0.00344608	0.000760903	0.000817815	0.302567	0.0161958	0.000228524	0.000712131	6.73952e-06	0.0413328	0.0169306	0.000503045	0.000827818	0.000122029	0.00082897	7.71315e-05	0.00175367	0.0076855	0.00534435	0.00140985	0.00725863	0.00037125	0.000750356	0.00264124	0.00509363	0.0159783	0.000298312	0.0166178	0.000112695	0.00480913	0.00513331	0.00290652	0.000757621	0.00086013	0.00748642	0.00437399	0.00183751	0.00523259	0.00144124	0.000171417	0.000855283	0.0274381	0.0711937	0.00454649	0.0129415
g1186	0.000200671	7.79171e-05	0.000259865	0.0100769	0.0020746	0.00427909	0.000718812	0.00144505	0.284735	0.0112594	-0.000242484	0.00108794	-7.67896e-05	0.0778488	0.0144161	0.000356021	0.00150222	-7.13827e-05	0.000771618	0.000124073	0.00132836	0.00724686	0.00571765	0.000971988	0.00642994	0.000612258	0.000397419	0.00294911	0.00494848	0.0214143	0.000350827	0.0147594	5.15402e-05	0.00397799	0.0032689	0.00396656	0.00064962	0.00087332	0.00901922	0.00503819	0.00288276	0.00626303	0.00163577	0.000223838	0.000953305	0.0343236	0.0866518	0.00536214	0.00543752
g1187	0.000730354	0.000130519	0.000742426	0.0108488	0.00185982	0.00562159	0.00144062	0.000786435	0.160587	0.0180915	-6.89992e-05	0.00170811	-0.00010832	0.0235809	0.0210375	0.00368815	0.00162893	0.000130131	-0.000115115	0.000363663	0.000976861	0.00761456	0.00526701	0.000979733	0.00868353	0.000734378	0.0011779	0.00276349	0.00784645	0.0167074	0.000591826	0.0294324	0.00102423	0.00467545	0.00143433	0.00104782	0.0016037	0.00156891	0.00649531	0.00431202	0.00424824	0.00504541	0.00262122	0.000179356	0.000706349	0.019442	0.0511718	0.00210294	0.00578188
g1188	0.000207597	1.8183e-05	0.000434725	0.00687504	0.00210101	0.00568977	0.000731595	0.00113683	0.138269	0.0134033	0.000381521	0.00115298	-0.000305449	0.0274408	0.0169195	0.00240329	0.00242332	0.000217686	-3.51822e-05	0.000430022	0.000742889	0.00626042	0.00424904	0.00109158	0.00840781	0.000662802	0.0002708	0.00209632	0.00561848	0.0143894	0.000283099	0.0209919	-5.41669e-05	0.00292372	0.000893056	0.00261055	0.00192374	0.000977488	0.00586089	0.00414258	0.00398897	0.00451496	0.00223935	-4.37028e-05	0.000166064	0.012464	0.0314932	0.00288742	0.00311181
g1189	-9.99915e-05	-7.41084e-05	0.000245107	0.0139498	0.00197967	0.00330945	0.000225377	0.00108441	0.21262	0.0232624	0.000319278	0.000782284	0.000231209	0.0186483	0.0248467	0.000729107	0.00138347	3.80782e-05	0.00222224	0.000304015	0.00144832	0.0111584	0.0075203	0.000934323	0.0121968	0.000320393	0.00117794	0.00328326	0.00751434	0.00916146	0.000334677	0.0296436	-0.000291897	0.00643161	0.00460219	0.000140977	0.00218103	0.00173504	0.00545466	0.00654478	0.00277587	0.00270541	0.00301143	9.47104e-05	0.00131062	0.0165146	0.0381089	0.00204273	0.00859948
g1190	3.63539e-05	-7.85116e-06	0.000312226	0.00895156	0.0018158	0.00491633	0.00042079	0.000908857	0.114923	0.0151167	0.000815918	0.000541431	-1.18649e-05	0.0364063	0.0147498	0.00158171	0.00184974	-0.000111212	0.00196401	-0.000697022	0.000978658	0.00830529	0.0054849	0.000887221	0.00815064	0.000444856	0.000314895	0.00298613	0.00536396	0.0139011	0.000270682	0.020686	-1.3511e-05	0.00409188	0.00807284	0.00113452	0.00219091	0.000919364	0.00628268	0.00563783	0.00443915	0.00424222	0.00204842	0.000165147	0.000857677	0.0177397	0.0439057	0.000312991	0.00820506
g1191	0.000694589	0.000156394	0.000579883	0.012248	0.0015109	0.002021	0.00112847	0.000560277	0.153728	0.0170806	0.000143767	0.00186826	0.000306292	0.0370461	0.0233531	0.000995457	0.002258	0.000483487	0.00133944	0.00139189	0.00537247	0.00757542	0.00444044	0.00298152	0.0116781	0.000392799	0.00116637	0.00151961	0.00752428	0.0046363	0.000317575	0.0277997	0.000310303	0.00538161	0.00265316	0.000629589	0.00331188	0.00156736	0.00320882	0.00428783	0.000849591	0.00167021	0.00331033	1.1662e-05	0.000892407	0.0140555	0.027915	0.0023749	0.00429631
g1192	0.000149542	3.59047e-05	0.000458668	0.028401	0.00161899	0.00409231	0.000968606	0.000902061	0.225141	0.0187884	0.000141104	0.0015551	2.54689e-05	0.0597743	0.0332092	0.00110342	0.000891788	0.000298611	0.000977723	0.000376282	0.00122608	0.00686852	0.00484419	0.00111408	0.00973957	0.00054574	0.000587662	0.00187586	0.00640857	0.0153784	0.000241737	0.0199975	0.000175182	0.00801752	0.0031443	0.00154339	0.00123352	0.00131183	0.00683762	0.00444755	0.00102136	0.00462431	0.00224303	-7.44232e-05	0.000508063	0.0258528	0.0565148	0.00360257	0.00448809
g1193	0.000362315	5.85762e-05	0.000463497	0.034305	0.00192858	0.00250225	0.00103576	0.0017948	0.196954	0.0196724	0.000173495	0.00146765	0.000656517	0.0301375	0.0378211	0.00207343	0.00211838	0.000381906	0.00129215	0.000442845	0.00318468	0.00698863	0.00413683	0.00180562	0.0107762	0.000162232	0.00124687	0.000959332	0.00681025	0.00429612	0.00012664	0.0246062	0.000298761	0.0090938	0.004452	0.000671293	0.00214734	0.00142806	0.00282513	0.00351209	-0.000164533	0.00148947	0.00254587	-7.04522e-06	0.000724044	0.0144519	0.0286842	0.00646162	0.00376561
g1194	0.000409709	-0.00010463	0.000648414	0.0102408	0.00184366	0.00245365	0.0011265	0.00127845	0.282111	0.0116561	7.79653e-05	0.00123687	-9.63298e-05	0.0636735	0.0133902	0.000829168	0.00170053	0.000535649	0.000414407	0.00130692	0.00381945	0.00747895	0.00468548	0.00300071	0.00848718	0.000469554	0.0011133	0.00173983	0.0046596	0.00550496	0.000399809	0.0152368	0.000153081	0.00398929	0.00344179	0.00693166	0.00337923	0.000903961	0.00350743	0.004906	0.00100874	0.00283258	0.00161394	-1.7229e-05	0.000458821	0.0208106	0.0323736	0.00272692	0.0041849
g1195	0.000342582	2.72329e-05	0.000312741	0.014504	0.00164393	0.00181486	0.00188786	0.00202342	0.160589	0.0156036	0.0010075	0.00218868	0.000163532	0.0184686	0.0214086	0.00661894	0.00373256	0.00140899	0.000230517	0.00107573	0.00443061	0.00548997	0.00300558	0.0024189	0.0641358	0.000276906	0.00143864	0.00120651	0.00565589	0.00555198	0.000207616	0.0254261	0.00508816	0.00533029	0.00307758	0.00651281	0.00175194	0.00120135	0.0039167	0.00589871	-0.000576795	0.00304685	0.00239016	5.69925e-05	0.00109937	0.00603307	0.0132593	0.00397192	0.0150414
g1196	0.00117739	0.000252851	0.0012457	0.0240092	0.00238259	0.0033344	0.00294759	0.00376878	0.181425	0.0139909	0.000117418	0.000529552	0.000381677	0.0232776	0.0306518	0.00154122	0.00208142	0.000184828	0.000813372	-0.000158555	0.00241645	0.00748343	0.00345777	0.00318482	0.0562136	0.000233535	0.000158686	0.00158487	0.00506634	0.00767949	0.000140921	0.0188912	0.000899288	0.00815221	0.00531603	0.0120461	0.00132681	0.0011617	0.00354418	0.00514704	0.00631286	0.00513264	0.00216658	5.03621e-05	0.000107595	0.0141116	0.0321757	0.0103543	0.00929393
g1197	-5.24844e-05	-0.000153312	0.000188514	0.0142336	0.00183551	0.00347356	0.000355848	0.000872447	0.257886	0.0202679	0.000165351	0.000931721	0.000263872	0.0219704	0.0219982	0.0019077	0.00156107	0.000208068	0.00146838	0.000352697	0.00106849	0.0114178	0.00724224	0.000974065	0.00997761	0.000584442	0.00239917	0.00281714	0.00638692	0.00905613	0.000420499	0.0247102	2.08597e-05	0.00622567	0.0021864	0.00121372	0.00165668	0.00143174	0.00521948	0.00673497	0.00331848	0.00289618	0.00247187	-1.4002e-05	0.000749801	0.017114	0.0366089	0.00332422	0.00933223
g1198	0.000102515	-5.60265e-06	0.00038813	0.0361314	0.00120432	0.00217627	0.000654926	0.00684449	0.136721	0.0190545	0.00020718	0.00104001	1.09524e-05	0.0218352	0.0361649	0.00236056	0.000936416	5.29302e-05	0.000921833	0.000218035	0.00127128	0.00884213	0.00502598	0.000803622	0.00956138	0.000475544	0.0020298	0.00234072	0.00729993	0.0155889	0.000415565	0.0315547	0.000634702	0.0105705	0.000506799	0.000572152	0.000722175	0.00187452	0.00644088	0.00372031	0.0030885	0.00597065	0.00382049	3.51165e-05	0.000696915	0.0249374	0.068186	0.020117	0.00527295
g1199	0.000344274	0.000125843	0.00026516	0.0145826	0.00149901	0.00204101	0.000379744	0.00291744	0.258676	0.02011	-0.000197028	0.0011458	0.00053008	0.101905	0.019221	0.00161489	0.00328289	0.000164495	0.00115583	0.000639245	0.00295456	0.00860969	0.00537585	0.00153372	0.00972453	0.000415672	0.000806321	0.00254452	0.00581842	0.00930709	0.000452944	0.0226912	0.000211028	0.00488842	0.000851028	-0.000602132	0.00280661	0.00168699	0.0074882	0.0103162	0.000204851	0.00194319	0.00234353	0.000197157	0.000180456	0.0172367	0.0381698	0.00585329	0.016376
g1200	0.000152281	-2.44809e-05	0.000536424	0.0136548	0.00198253	0.00243393	0.000492087	0.00289588	0.421163	0.0162494	0.000503968	0.000385862	0.000231552	0.169521	0.0141722	0.00065032	0.00532072	0.000125807	0.000358056	0.000130163	0.00269646	0.00441698	0.00290638	0.00211205	0.0114274	0.000661759	0.000799966	0.00169551	0.00362404	0.0110248	0.000310437	0.0131184	-0.00021533	0.00489984	0.00110442	0.000711048	0.00357367	0.000573736	0.00390112	0.00636476	-0.000795787	0.00162202	0.00137638	-0.000127654	0.000389428	0.0146788	0.0283044	0.00573582	0.0674914
g1201	0.000101743	-9.19659e-05	0.00027591	0.0416481	0.000626026	0.00271882	0.000725085	0.00241103	0.556724	0.0178227	-0.000256104	0.0168944	0.00135837	0.0237732	0.0444146	0.00501982	0.0017991	0.000241884	0.000134097	0.000311982	0.00337755	0.00473037	0.0028876	0.00164518	0.00670009	0.000453664	0.00352473	0.000664634	0.00646657	0.0134226	0.000239298	0.0294537	0.000415385	0.00852944	0.000733519	0.00187066	0.00168181	0.000342572	0.00581522	0.00642513	0.00201378	0.00470426	0.00301647	6.53709e-05	0.000829335	0.0147816	0.0437987	0.00493485	0.00180621
g1203	2.67619e-05	0.000144983	0.000159066	0.0486892	0.00123062	0.00172491	0.000559985	0.0104112	0.178173	0.0125847	0.000125396	0.00087273	0.000778704	0.027975	0.0277414	0.00505339	0.00261463	0.000429043	0.000165301	0.000591735	0.00595053	0.00742725	0.00427427	0.00204943	0.0142202	0.00026062	0.00154249	0.00259783	0.00442946	0.0040924	-2.42189e-06	0.0197801	0.00276336	0.0135794	0.00334137	0.0145992	0.00199322	0.00123159	0.00401826	0.00549654	0.00318704	0.00179854	0.0019035	3.46042e-05	0.000277009	0.0183272	0.0364625	0.00732476	0.0634048
g1204	3.16661e-06	0.000257676	0.0001658	0.0271584	0.00128961	0.00160071	0.00186712	0.00456154	0.241656	0.0126262	0.000295503	0.000697219	0.000205214	0.026722	0.022764	0.00470791	0.00216806	0.000283392	0.000194431	0.000451824	0.00829441	0.0045296	0.00256102	0.00257805	0.008001	0.000261972	0.00137754	0.00150382	0.00525166	0.00663563	-8.2503e-05	0.0227206	0.00184901	0.00720962	0.00221249	0.00568073	0.00206745	0.00138823	0.00389667	0.00395268	0.000121627	0.002468	0.00220543	1.8006e-05	0.00020246	0.0344896	0.07182	0.0109844	0.0471637
g1205	9.34016e-05	0.000174002	0.000143399	0.0259875	0.00132191	0.00168032	0.000698788	0.00540351	0.378582	0.0138077	0.00385437	0.000731713	0.000114484	0.0115948	0.0289505	0.0154969	0.00774434	0.00125264	0.000154811	0.00263269	0.00360629	0.00554957	0.00333495	0.00109915	0.0272014	0.000127845	0.000259935	0.00149704	0.00567641	0.0105471	0.000659441	0.0311707	0.00678845	0.00697918	0.000668742	-0.00487234	0.00606576	0.00113001	0.00545268	0.0082999	0.00857136	0.00124278	0.00220986	-2.73808e-05	-0.000545309	0.00822994	0.0168909	0.00778816	0.129291
g1206	-6.94203e-06	-1.62145e-05	0.000342538	0.0302234	0.00209507	0.00187134	0.000464905	0.0014216	0.0457338	0.0262039	0.000146048	0.00596714	0.00020431	0.00245136	0.0442508	0.0028563	0.00216636	-3.25543e-05	2.92142e-05	-8.3503e-05	0.00420931	0.0155731	0.0102762	0.000112742	0.0420207	7.31268e-05	0.00375599	0.00242465	0.0094808	0.00251023	0.00105627	0.0589397	0.000386914	0.0119598	0.00128783	0.00434746	0.0017638	0.00177821	0.00708964	0.00838308	0.0148842	0.00038539	0.00513005	-5.46583e-06	0.00177846	0.0020012	0.00242723	0.0162014	0.0197326
g1207	0.000229138	4.94112e-05	0.000459174	0.0124248	0.00172903	0.00258488	0.00100008	0.00102066	0.288649	0.015056	0.000478623	0.000261948	3.76391e-05	0.036781	0.0176041	0.000847165	0.00244359	3.93386e-05	0.00205802	0.000807521	0.00202497	0.009039	0.00570827	0.00116996	0.00934379	0.000325031	0.00286183	0.00279447	0.0054328	0.0086499	0.000359173	0.0225082	-3.18731e-05	0.00450501	0.00371705	0.000703526	0.00564381	0.000895729	0.00479839	0.00604442	0.0030292	0.00232898	0.00217861	0.000289683	0.000858813	0.0182593	0.0376697	0.00367575	0.00952819
g1208	-0.000111173	-0.000169179	0.000614597	0.012017	0.00179315	0.00549947	0.000874264	0.00138806	0.375491	0.0128178	0.000362931	0.000513388	-0.000346735	0.065442	0.0142049	0.0015529	0.0145244	0.000175274	0.000125471	0.00279247	0.00160355	0.00983557	0.00660037	0.001129	0.0169916	0.000279613	0.00159049	0.00289888	0.00479513	0.017705	0.000255208	0.0188767	-0.00055155	0.00403975	0.00644562	0.000369203	0.0100557	0.000517033	0.00742163	0.00728603	0.00127184	0.00473985	0.00226429	-4.99849e-05	0.000700822	0.0393915	0.0817716	0.00205658	0.00541901
g1209	0.000468449	0.000253293	0.00038653	0.011549	0.00113179	0.00290268	0.00119375	0.000499341	0.42972	0.0118734	-0.000157314	0.000761752	-0.000220435	0.0594496	0.0129507	0.00136204	0.0143603	0.000950373	0.000431373	0.000987491	0.00188049	0.0104057	0.00636764	0.00145695	0.00543757	0.000346202	0.00133698	0.00215711	0.00367878	0.013408	0.000151176	0.0145802	5.13237e-05	0.00404616	0.00479786	-0.000312018	0.00341439	0.000378543	0.00729901	0.00876636	0.000483545	0.00366903	0.00148688	9.99883e-05	-0.00030001	0.0428102	0.0865476	0.00305348	0.00418794
g1210	6.3709e-05	8.98731e-05	0.000320832	0.0596555	0.00121265	0.00114458	0.00401069	0.00283853	0.303786	0.0184626	0.000365991	0.000669169	0.00109459	0.0285494	0.0508776	0.00216978	0.00416042	0.00057943	0.000716347	0.000395244	0.00315548	0.00612986	0.00481669	0.00162816	0.0112391	0.000207138	0.00433765	0.0018239	0.00322521	0.00743838	0.000171768	0.0185394	0.000533423	0.0119511	0.00193655	0.003022	0.00117251	0.000835921	0.00566356	0.00485421	0.000307317	0.00307731	0.00217468	1.17363e-05	0.000506208	0.00942464	0.0245996	0.0374873	0.00505188
g1211	0.000100212	5.29929e-05	0.00032052	0.0672835	0.00261266	0.00238453	0.00219849	0.00154322	0.112521	0.0412278	0.000132579	0.00053287	0.000800181	0.0120111	0.0755648	0.00192186	0.00259081	0.000118308	0.000348421	0.000122627	0.00310873	0.00458802	0.00542007	0.00128732	0.0239535	0.000140153	0.0105823	0.00282402	0.00853791	0.00649203	0.000398053	0.0527846	0.000470792	0.0182864	0.000897596	0.00302503	0.00369848	0.00308853	0.00701813	0.00763261	0.00315072	0.00182161	0.00562934	2.44764e-06	0.00548924	0.00907529	0.0202343	0.00966731	0.211561
g1212	-5.91368e-06	-5.32112e-05	0.000209125	0.012293	0.00183727	0.00524576	0.00041273	0.00115924	0.249767	0.0187223	6.93372e-05	0.00134434	6.06263e-05	0.0429649	0.0202386	0.00212695	0.00165456	0.000313409	0.0012594	0.000243112	0.000659238	0.0120252	0.00801952	0.000562838	0.00943533	0.000689143	0.000417592	0.00378463	0.00688721	0.0221247	0.000328634	0.0240968	0.000513604	0.00407699	0.00366845	0.00066181	0.00168004	0.00159384	0.00881637	0.00669628	0.00337846	0.00669739	0.00226318	0.000114794	0.000842183	0.0248104	0.0678091	0.00360721	0.00876961
g1213	0.000245947	1.36959e-05	0.000420672	0.026054	0.00120312	0.00186625	0.000984456	0.00543804	0.378609	0.0140744	0.000694344	0.00127914	9.7629e-05	0.0391124	0.0226442	0.00206297	0.00183077	0.000574625	0.000338961	0.00140697	0.00210536	0.00598878	0.00435136	0.00141406	0.00846129	0.000299912	0.00136603	0.00219304	0.00637659	0.00991069	0.000306202	0.0246289	0.000577215	0.00911351	0.00047487	0.000570526	0.00593078	0.00144272	0.00448347	0.00420688	0.000995221	0.00316451	0.00371043	5.91655e-05	0.000807401	0.0384248	0.0845921	0.00613048	0.0563774
g1214	8.10074e-05	-5.61267e-06	0.000296457	0.0360935	0.00162536	0.00238574	0.000462575	0.000608552	0.161378	0.0276289	0.000260231	0.000648658	6.64936e-05	0.024574	0.042795	0.00112637	0.000763121	0.000233686	0.0010412	0.000312655	0.00101889	0.00929503	0.00705212	0.00130408	0.0124822	0.000861693	0.00263171	0.00315357	0.00706235	0.0155914	0.00049559	0.0312559	4.43186e-05	0.00978462	0.00453722	-0.000553811	0.00111318	0.00158245	0.00711693	0.0042673	0.00182814	0.00589124	0.00307188	0.000122677	0.00118385	0.0192805	0.0541486	0.0036693	0.0087063
g1215	0.000420545	4.04108e-05	0.000422133	0.0115106	0.00206917	0.00412364	0.000934767	0.000645932	0.266253	0.0158548	0.00010125	0.00163109	7.01232e-05	0.0270425	0.0176399	0.00106433	0.00106951	5.65446e-05	0.00158306	0.000204896	0.00110603	0.00936814	0.00643005	0.00103283	0.0104747	0.000455399	0.000635596	0.00240843	0.00684522	0.012989	0.000501305	0.0237832	0.000147933	0.00483133	0.00295883	0.000210364	0.00113874	0.00149308	0.00599115	0.00441829	0.00300278	0.00415906	0.00238118	0.000132901	0.000655776	0.0262609	0.0609516	0.00333378	0.00598406
g1216	0.000380436	1.39998e-05	0.000328545	0.00972106	0.00203812	0.00318243	0.000816152	0.000760084	0.127168	0.0187015	0.000190659	0.00181189	-3.12493e-05	0.0189888	0.017599	0.0010382	0.00129353	0.000140363	0.00212808	0.000524978	0.000672627	0.0120782	0.00781059	0.000704598	0.00905643	0.000398178	0.000397428	0.00299251	0.00750332	0.0111579	0.000465418	0.0301535	0.000281248	0.00381664	0.00501872	0.000672261	0.00123296	0.00147783	0.00615603	0.00579553	0.00420833	0.0030554	0.00287223	0.000176838	0.00100877	0.0148512	0.0348809	0.00136218	0.00939937
g1218	0.000243593	0.000208728	0.000271607	0.02263	0.00140837	0.00209248	0.000898267	0.00180547	0.171957	0.0144572	0.0010336	0.00153285	0.000230499	0.00882287	0.0230365	0.00278316	0.00908839	0.000643006	3.7245e-05	0.000538123	0.00453314	0.00656359	0.004208	0.00176771	0.0111281	0.000336881	0.00216533	0.00121795	0.00626796	0.00450536	4.60192e-05	0.0258783	0.000795881	0.00593277	0.00251687	0.00322952	0.00147862	0.00171405	0.00355985	0.0041434	0.000493695	0.0021043	0.00309069	9.61688e-05	0.000731312	0.00928347	0.0223856	0.00516784	0.00469278
g1219	9.77925e-05	-5.00851e-05	0.000872253	0.0112276	0.00279758	0.00377204	0.000540343	0.00092591	0.0821249	0.0192889	1.64487e-05	0.000936697	-0.000304416	0.0153607	0.021673	0.00133213	0.00762145	0.000123353	0.00161938	0.000354479	0.00168403	0.0101618	0.00712491	0.00143996	0.0133496	0.000685702	0.000786091	0.00217175	0.00913626	0.0072914	0.000379078	0.0294057	0.000465105	0.0045927	0.00110423	0.00924089	0.000825102	0.00147496	0.00454014	0.00375918	0.00485546	0.00311974	0.00290994	9.22811e-05	0.00041946	0.00904098	0.0249399	0.00171316	0.0097283
g1220	0.00012114	-9.68176e-05	0.000402168	0.0119108	0.00207291	0.00308546	0.000521095	0.00060203	0.121244	0.0197443	2.39801e-05	0.0014268	-4.74103e-05	0.022292	0.0228604	0.000576991	0.00940077	0.000640404	0.00298915	0.000651659	0.00118095	0.0111402	0.00678254	0.00112788	0.0132062	0.000331246	0.000711745	0.00213868	0.0085674	0.00845182	0.000463609	0.0302315	0.000184186	0.00576051	0.00102021	0.000893717	0.00122296	0.00194875	0.00534595	0.00578445	0.00437823	0.00316788	0.00301134	4.1095e-05	0.000589542	0.0118349	0.0293451	0.00193492	0.00440138
g1229	4.42329e-05	8.17843e-06	0.000264448	0.0675662	0.00249356	0.00215822	0.00228755	0.0014458	0.11638	0.0393276	0.000170514	0.000203043	0.00085125	0.0125655	0.0708399	0.00227695	0.00254167	0.000124743	0.000311517	0.000220941	0.00263053	0.00395834	0.00521356	0.0013902	0.0245059	0.000112281	0.0100726	0.00240766	0.00688886	0.00605954	0.000126586	0.043136	0.000594887	0.0165756	0.000394041	0.00342002	0.00396076	0.00247312	0.00718326	0.00771625	0.00136618	0.00209122	0.00453988	-1.75499e-06	0.0058211	0.00938366	0.0211672	0.0108543	0.235173
g1230	0.000196549	1.1553e-05	0.000310648	0.0238128	0.00183969	0.00171023	0.000462701	0.000685077	0.281716	0.0335668	0.000157841	0.000568761	7.55541e-05	0.0280332	0.0378263	0.000351397	0.00486217	0.00105653	6.12441e-06	0.00030357	0.00359647	0.00859319	0.0059488	0.00139032	0.0192759	8.27511e-05	0.00138058	0.00125158	0.0112085	0.00505635	0.0121399	0.0439235	9.31973e-05	0.00947767	0.00118801	-0.000590349	0.00588818	0.00185634	0.00304957	0.00340026	-0.000116133	0.00126908	0.00502729	-5.97832e-06	0.00148244	0.00889932	0.0196053	0.00850151	0.0343609
g1231	7.79642e-05	2.03553e-05	0.000419933	0.0588697	0.00287204	0.00380921	0.000555651	-0.000222827	0.430249	0.0822813	2.5561e-05	-0.000459592	1.24619e-05	0.0257794	0.0495689	0.000499451	0.0132186	7.34747e-05	0.000136342	5.19288e-06	0.00140103	0.00563861	0.0058329	0.000349195	0.0284901	0.000181313	0.000538332	0.00203468	0.0124221	0.0152022	0.00646541	0.0621885	3.78773e-05	0.0189449	0.00144399	0.0100623	0.00202969	0.00281428	0.00469949	0.00489308	0.00353319	0.00122607	0.00507155	3.69735e-05	0.0025663	0.0119753	0.0290034	0.0105537	0.11066
g1232	0.000119274	-2.42576e-05	0.000411515	0.026705	0.00213086	0.00444427	0.000469098	0.00254186	0.304412	0.0440312	2.33998e-05	1.1131e-05	0.00308453	0.0147792	0.0397943	0.00167894	0.00836993	5.98695e-05	0.000267694	-9.80659e-05	0.00155257	0.00888233	0.00437861	0.000124294	0.015952	0.000329641	0.00170187	0.00395798	0.00868767	0.0152984	0.00019103	0.0372592	0.000210798	0.00826165	0.00322479	0.00423451	0.00138576	0.00167528	0.00569614	0.00552323	0.00836906	0.00382019	0.00327461	-2.28025e-05	0.00034978	0.0373374	0.0883518	0.0176166	0.0111275
g1234	9.38865e-06	1.27953e-05	0.00026762	0.0547546	0.000858098	0.00132512	0.000795271	0.0110123	0.225338	0.0182639	0.00113077	0.0052629	0.000527728	0.016345	0.0286189	0.00553426	0.00487303	0.000798711	0.000145729	0.000785347	0.00587516	0.0127102	0.00736745	0.00374796	0.0298725	0.000126134	0.00234622	0.00234455	0.00319161	0.00505715	-0.000361877	0.0172642	0.00158144	0.0122663	0.000948991	0.00644194	0.0013351	0.000595972	0.00523105	0.00760616	-0.000917892	0.00189172	0.00277827	-2.73219e-05	0.00085385	0.00321631	0.00534629	0.00466264	0.0366535
g1235	3.40961e-05	6.95678e-05	0.00025836	0.0811552	0.000931187	0.00195607	0.00129721	0.0140546	0.248171	0.0186984	0.000520077	0.000323256	0.00040752	0.00795608	0.0315016	0.00299551	0.00563344	0.000666216	0.000330091	0.000933291	0.00477969	0.00781536	0.00428272	0.00235385	0.0240966	8.4628e-05	0.0073042	0.00214534	0.00333223	0.00366015	0.000126061	0.0172845	0.000982421	0.0244229	0.000483274	0.0039755	0.00161926	0.00076646	0.00550079	0.00476386	-0.00125422	0.00288948	0.00359853	-1.98683e-05	0.0010113	0.0055311	0.0101335	0.0115727	0.00979408
g1236	0.000104598	-7.28021e-05	0.000265951	0.00965202	0.00220644	0.00525521	0.000605625	0.000879703	0.193207	0.0151174	0.000306931	0.00127786	-0.00013801	0.0428702	0.0169787	0.00201537	0.00123024	0.000295786	0.00104833	0.000307107	0.000925036	0.0108259	0.00683678	0.000734439	0.00842507	0.000451262	0.00057105	0.00294658	0.00668681	0.0142742	0.000336146	0.0230534	0.000430245	0.00455994	0.00551067	-0.000116397	0.00144404	0.00155575	0.00607669	0.0051502	0.00273012	0.00414639	0.00232694	3.69252e-06	0.000571048	0.0195639	0.0502378	0.00199715	0.00942414
g1237	0.00030442	7.47799e-05	0.000374725	0.00868218	0.00209407	0.00554204	0.00091013	0.00103948	0.196083	0.0153873	-1.18463e-06	0.00140806	-0.000186745	0.0555648	0.0162791	0.0037237	0.00153209	0.000236504	0.0015791	0.000343542	0.00135125	0.00783678	0.00533932	0.00110897	0.0100259	0.000960591	0.000472608	0.00263992	0.00671676	0.017128	0.000260869	0.0231734	0.000995453	0.00397011	0.00412272	-1.33764e-05	0.00204822	0.00144414	0.00676462	0.00463744	0.00200165	0.00551274	0.00219865	4.07129e-06	0.000815189	0.0207296	0.0558361	0.00268153	0.00572815
g1238	0.000275344	-2.19096e-05	0.000407034	0.0305093	0.00183946	0.00220077	0.00060486	0.0024373	0.17601	0.0197733	0.000528805	0.00141806	0.000553877	0.0239817	0.0357272	-0.000236203	0.00127345	0.000431724	0.000451901	0.00076965	0.00432716	0.00691787	0.00530629	0.00267672	0.0124004	7.64396e-06	0.000841038	0.00119183	0.00641686	0.0025157	0.000417462	0.025957	-4.95869e-05	0.00926138	0.00558746	0.00174751	0.00384376	0.00163229	0.00234787	0.00287233	0.00113883	0.00129138	0.00290645	-1.10581e-05	0.00108922	0.00681763	0.0117701	0.00487983	0.135069
g1239	9.86907e-05	-4.04145e-05	0.000150147	0.0144634	0.00185414	0.00389612	0.000562058	0.00036511	0.174744	0.0236603	0.000284622	0.00135161	7.28462e-05	0.0237799	0.0251027	0.000100154	0.00107667	0.000141607	0.000943706	0.000115759	0.000826245	0.0108517	0.00682239	0.000890372	0.0111922	0.000224307	0.00054152	0.0027366	0.00821749	0.0111333	0.000536675	0.0326769	-7.47392e-05	0.00650363	0.00643644	0.000817266	0.00121008	0.00222923	0.00512137	0.00527155	0.00419807	0.00339266	0.00309505	0.00010826	0.00101554	0.0143042	0.0332185	0.00267625	0.00667002
g1240	2.49518e-05	-2.79847e-05	0.000246259	0.0129717	0.00176507	0.00389379	0.000546444	0.000297547	0.1671	0.0222635	0.000282376	0.0010483	8.83493e-05	0.0211109	0.0241093	-0.000756988	0.00086316	0.000102244	0.000981557	0.00055143	0.000317097	0.0102605	0.00684487	0.00105314	0.0116954	-5.91933e-05	0.000161202	0.00332744	0.00694081	0.00990129	0.000397086	0.027612	-0.00048063	0.00522881	0.0082097	0.000461659	0.00135248	0.00178997	0.0049924	0.00496418	0.00530052	0.00354716	0.00279466	0.000116129	0.0011919	0.014718	0.0338087	0.00332403	0.00998303
g1272	0.000202905	1.81878e-05	0.000376165	0.0154276	0.00216464	0.00246577	0.000359372	0.000437361	0.0708143	0.0218352	-5.12215e-05	0.00266415	-0.000146842	0.0192063	0.0288693	0.00151021	0.00212674	0.000496135	0.00132175	0.00060549	0.00144856	0.00762388	0.00470017	0.00130911	0.0144767	0.000979428	0.000615577	0.00181873	0.0108295	0.00656041	0.000442242	0.0378925	0.000371528	0.00698594	0.000875841	0.00918743	0.00037296	0.00228073	0.00444376	0.0044102	0.00302833	0.00269116	0.00393302	0.000170422	0.000397694	0.00862486	0.0231219	0.00251898	0.00438704
g1273	8.56022e-05	1.58235e-05	0.000187429	0.0122836	0.00202433	0.00225795	0.000481065	0.000224937	0.134848	0.0205121	0.000144324	0.00205364	-1.09529e-05	0.0221156	0.0271756	0.000577431	0.000703346	0.000227682	0.000977833	0.000419576	0.00164784	0.0109295	0.00697962	0.00148679	0.0183405	0.000426027	0.00101036	0.00164023	0.0087706	0.00417476	0.000262026	0.0312203	0.000101873	0.00622125	0.0039399	0.00278434	0.0009318	0.00201492	0.00422106	0.00332829	-0.000120794	0.00216801	0.00345198	3.0349e-05	0.00147211	0.00858467	0.0177796	0.00253518	0.00669132
g1274	0.000528857	4.73958e-05	0.000627127	0.0602667	0.00198933	0.00274742	0.0017678	0.0160336	0.0572011	0.018078	0.000192575	0.00160317	0.00160462	0.00654546	0.0332177	0.00195734	0.000328922	0.000243095	5.27453e-05	0.0003357	0.00481322	0.00613001	0.00368243	0.00211619	0.0125814	-1.68071e-05	0.00188316	0.00100137	0.00679059	0.00554687	0.00017801	0.030168	0.000312836	0.0167676	0.00192368	0.00258945	0.000610152	0.00172232	0.00405098	0.00327356	-4.74236e-05	0.00244099	0.00324221	-3.54009e-05	0.000949801	0.00654841	0.0171747	0.00958449	0.00375852
g1275	0.000780406	6.78003e-05	0.000776306	0.028897	0.00103798	0.00140563	0.00204724	0.00457634	0.116664	0.0120771	0.000353163	0.00182937	0.000745586	0.0119453	0.0272711	0.004597	0.000902796	0.000568179	0.00137144	0.00117397	0.00483692	0.00507997	0.00261015	0.0022511	0.00945138	-3.94027e-05	0.00176828	0.00123664	0.0050436	0.00425536	9.27538e-05	0.0229824	0.000828581	0.00849982	0.00168272	0.00106486	0.00132103	0.00122282	0.00244869	0.00225936	-0.000705755	0.00207315	0.00235696	3.56192e-05	0.000469423	0.0100849	0.0210887	0.0114204	0.117797
g1276	7.55743e-05	-1.05028e-05	0.000210061	0.0128602	0.00208921	0.00236198	0.000537556	0.000189255	0.143818	0.0210486	0.00010622	0.00210121	1.15431e-05	0.0233638	0.0279154	0.000482114	0.00072166	0.000211758	0.00108091	0.000463703	0.00170067	0.0112932	0.00731769	0.00162389	0.0191571	0.000424055	0.000992458	0.00164566	0.00901776	0.00444777	0.000285978	0.0322836	-2.63993e-05	0.00643886	0.00415904	0.00285653	0.000917138	0.0021386	0.00450794	0.00325064	-0.000164313	0.00244315	0.00355107	1.32336e-05	0.00146965	0.00905694	0.0188833	0.00231604	0.00682711
g1277	0.000187404	1.48339e-05	0.000215701	0.0334326	0.00185059	0.00181923	0.000433885	0.00172069	0.109246	0.02487	0.000335024	0.0023756	-8.91075e-07	0.0168332	0.043735	0.000468322	0.000507446	0.000757773	0.000204755	0.000721457	0.00190306	0.00899775	0.00524519	0.00118706	0.0177608	0.000207632	0.00275841	0.00196413	0.00958952	0.00878877	0.000308045	0.0386705	0.000162686	0.00985156	0.00183335	0.00161446	0.00185364	0.00185869	0.00599674	0.00302637	0.000297139	0.00420037	0.00784297	-5.69833e-06	0.00153214	0.0157108	0.040286	0.00856142	0.00705108
g1278	0.000139054	3.89698e-05	0.000415308	0.0162041	0.00210427	0.00198487	0.000855412	-5.11854e-05	0.164036	0.0290617	0.000204366	0.00138951	-2.75176e-05	0.0155116	0.0313493	0.000508992	0.00375374	0.000191403	-4.65654e-05	0.000159806	0.00128466	0.0135084	0.00796709	0.000574798	0.0209405	0.00034378	0.000637415	0.00208307	0.00833973	0.00798275	0.000870685	0.0408416	9.5356e-05	0.00743355	0.00116711	0.0033252	0.00124632	0.00209786	0.00631702	0.00377433	0.000745397	0.00200547	0.00398007	-1.4796e-05	0.00163941	0.00834478	0.0188553	0.00442146	0.0140955
g1279	0.00022279	1.80725e-05	0.000262066	0.0131799	0.0020962	0.00287165	0.000762516	0.00070602	0.13695	0.0209859	0.000245599	0.00263435	1.70447e-06	0.0238789	0.026489	0.00122433	0.00139537	0.000144862	0.000487539	0.00078417	0.00310481	0.0102037	0.00626057	0.00163411	0.0188657	0.000429824	0.000860263	0.00184146	0.00914179	0.00770684	0.000231605	0.0347384	0.000345731	0.00597988	0.000802063	1.07907e-05	0.00122027	0.0021344	0.00516614	0.00439199	0.000750917	0.0029785	0.00359666	-9.05562e-06	0.00065941	0.00856264	0.0223275	0.00219814	0.00751346
g1280	0.000179681	6.17892e-07	0.000376974	0.0125502	0.00187043	0.0027231	0.00100274	0.000666883	0.0876973	0.0180633	0.000135168	0.0015891	-0.000176511	0.0130871	0.0209206	0.000604432	0.00184243	8.91483e-05	0.000752955	0.000133261	0.000925774	0.00695126	0.00462649	0.000908305	0.0118491	0.000311319	0.000589453	0.00127786	0.00761121	0.00913127	0.000525141	0.0326565	0.00028215	0.00548349	0.00531255	0.00181656	0.000951838	0.00233632	0.00444846	0.00304181	0.00351697	0.00275197	0.00338708	3.07245e-05	0.000845193	0.0130509	0.030868	0.00113185	0.00461395
g1281	0.000156867	-5.66827e-05	0.000312536	0.0124227	0.00319101	0.00487826	0.000624022	0.00253828	0.0890631	0.0220696	7.31143e-05	0.00256022	0.000101894	0.0159057	0.0281613	0.00214853	0.00114373	0.000130321	7.52103e-05	0.000262998	0.000753838	0.00724849	0.00458677	0.000786609	0.0117805	0.000454424	0.00125789	0.00157105	0.010976	0.00873978	0.000405996	0.0403711	0.000303218	0.00532252	0.00167179	0.00440385	0.00061198	0.00239133	0.00455588	0.00333869	0.00650032	0.00277961	0.00375343	0.000101656	0.000880398	0.00779474	0.018028	0.00193342	0.00376765
g1282	9.81324e-05	-1.64421e-05	0.000302022	0.00889822	0.00194023	0.00273182	0.000605721	0.000416621	0.104502	0.0210753	0.000170061	0.00165204	-7.18809e-05	0.0151653	0.0220805	0.000769975	0.00160533	0.000505208	0.000288795	0.000428164	0.0070371	0.00653917	0.00425975	0.00395901	0.0154525	0.000480854	0.000310922	0.00112959	0.00807028	0.00823497	0.000173997	0.0328333	3.55013e-06	0.00432744	0.00168682	0.00393114	0.000448738	0.00179486	0.00456724	0.00290951	-0.000231632	0.00429231	0.00333336	-2.80811e-06	0.000424776	0.0131186	0.0273482	0.00252108	0.0080797
g1283	0.00014494	2.44477e-05	0.000257415	0.0167612	0.00221054	0.00206445	0.000590465	0.000262693	0.128958	0.0270167	0.00020659	0.0038144	4.38995e-05	0.0168532	0.0335603	0.000852939	0.00088211	0.000348269	0.000583077	0.00045512	0.00176506	0.0127585	0.00720364	0.000956433	0.0204884	0.000459216	0.000658328	0.00252436	0.011275	0.0067312	0.000392329	0.043761	0.000131759	0.00754556	0.00110473	0.00152909	0.00130435	0.00190797	0.00577464	0.00482976	0.00105113	0.00255165	0.00477789	-7.35273e-06	0.0015607	0.0110925	0.0270216	0.00348686	0.010342
g1284	7.60073e-05	-2.57654e-05	0.000266831	0.0149571	0.00187706	0.00183677	0.000666864	0.000333337	0.164435	0.0242889	0.000139245	0.00237543	-6.32298e-05	0.0234733	0.0297874	0.000482593	0.0009666	0.000191631	0.000311165	0.000267359	0.00242737	0.0108247	0.0069757	0.00139283	0.0166225	0.000299329	0.000809315	0.00176421	0.0100005	0.00779183	0.000233082	0.038828	0.000128614	0.00711535	0.00117054	0.00194449	0.000886222	0.0022663	0.00571459	0.00351197	0.000693801	0.00305818	0.0040651	1.91812e-05	0.00105834	0.0129274	0.030661	0.00306678	0.00566399
g1285	8.70071e-06	-8.96343e-05	0.000335272	0.0119423	0.00194546	0.00259336	0.000742503	0.000573388	0.124599	0.0203465	0.000292901	0.00201573	2.79495e-05	0.0167705	0.0247503	0.0013962	0.00104268	0.000620278	0.00121145	0.000471161	0.00429152	0.00830973	0.00521742	0.00210366	0.0122117	0.000407511	0.000570038	0.00224994	0.00886938	0.00680889	0.000409456	0.0339716	0.000105528	0.00591873	0.00262941	-0.000102895	0.00141795	0.00215376	0.00364379	0.00394194	0.00297659	0.00266573	0.00360768	0.000141388	0.00114595	0.0177475	0.0402841	0.00244915	0.0060612
g1286	9.9607e-05	3.25061e-05	0.000300529	0.0206126	0.00226474	0.00202279	0.000455008	-0.000196411	0.235994	0.0439465	9.96751e-06	0.000959668	0.000103612	0.0372426	0.0356289	0.000269933	0.0016177	0.000356391	3.19389e-05	0.000210676	0.00180446	0.0113479	0.00917961	0.000531546	0.0191084	0.000337503	0.00290959	0.00227055	0.0102947	0.00854743	0.0027631	0.0453363	1.12038e-05	0.00917606	0.00180686	0.00100559	0.00190213	0.00182332	0.00608656	0.00319238	0.000299598	0.00140393	0.0045334	-4.93925e-05	0.00195022	0.0134906	0.0353664	0.00851644	0.011694
g1299	8.80431e-05	2.92734e-06	0.000214858	0.0148424	0.00182729	0.00238831	0.000533626	0.000384784	0.198727	0.02623	0.000124227	0.00213821	9.81035e-06	0.0228618	0.0274419	0.00124582	0.000961685	0.000258911	0.000154929	6.40255e-05	0.000433667	0.00747466	0.00609152	0.000442922	0.0203193	0.000195814	0.000405902	0.00174744	0.00815816	0.00893708	0.00210546	0.0328867	0.000804332	0.00669779	0.00192051	0.00214691	0.00114044	0.00145494	0.00457363	0.0035013	0.00133058	0.00255069	0.00417729	4.2567e-05	0.00113338	0.0133304	0.0277323	0.00579745	0.00340104
g1300	0.000165926	-3.41892e-06	0.000176447	0.0123286	0.00198526	0.00275217	0.000600813	0.00076237	0.118725	0.0192375	5.20475e-05	0.00163136	-6.18497e-05	0.0246584	0.0270818	0.000877233	0.000994593	0.00034741	0.00119433	0.000341797	0.000972188	0.00675867	0.00550664	0.00121719	0.0125016	0.000224723	0.000457659	0.00217087	0.00782577	0.0101406	0.000203579	0.0316462	0.000411786	0.00522554	0.00245215	0.00210247	0.000611628	0.00165433	0.00888109	0.00871018	0.00355111	0.00498834	0.00301508	-6.29788e-06	0.00074488	0.0132364	0.0317701	0.00404762	0.00531418
g1301	0.000266686	2.26609e-05	0.000293865	0.0134251	0.001902	0.00254524	0.00069703	-0.000128547	0.107364	0.0227907	0.000178494	0.00188088	-5.98895e-05	0.00875163	0.0243129	0.000632161	0.000458311	0.000665504	0.000376108	0.000668283	0.00103208	0.00964485	0.00633609	0.00104771	0.0154531	0.00012502	0.00054627	0.00151559	0.00851026	0.00653565	0.000116007	0.0329787	0.000355078	0.00619802	0.00454912	0.00144249	0.000753595	0.00245552	0.0056549	0.0042727	0.00138067	0.00332512	0.00346654	4.5156e-06	0.00123445	0.00954179	0.0215709	0.00203232	0.00422626
g1305	6.75545e-05	-1.14817e-05	0.000268015	0.0661142	0.0025938	0.00225102	0.00176886	0.00135066	0.0915025	0.0425741	0.000154089	0.0007199	0.000545646	0.0103071	0.0782416	0.00166623	0.00207008	0.000139763	0.000409179	0.000185181	0.00345658	0.00515273	0.00515595	0.0014732	0.0267169	0.000147915	0.0110301	0.0021459	0.00904758	0.00523629	0.000281869	0.0563114	0.000495841	0.0186299	0.00107238	0.00319563	0.00322951	0.00278184	0.00659498	0.00754224	0.00124012	0.00163059	0.0060775	-1.11001e-05	0.00562558	0.00736025	0.0156891	0.0112196	0.198372
g1308	9.10161e-05	-9.9839e-06	0.000228301	0.00844193	0.0024979	0.00291494	0.000628848	0.00032851	0.11195	0.0201045	0.000161921	0.000783513	-0.000226624	0.0180505	0.0192412	0.00115019	0.00135112	0.000255727	0.000253961	0.000351025	0.00046488	0.00706756	0.00538658	0.00133928	0.0128851	0.000490191	0.000759965	0.00187605	0.00682076	0.0117825	0.00036695	0.0264212	0.000313224	0.00370326	0.00139474	0.00768065	0.000907717	0.00106412	0.0063162	0.00255668	0.00115661	0.00468483	0.00231182	1.97557e-05	0.000904409	0.0152611	0.0341381	0.00298886	0.0042305
g1309	0.000161912	-1.86832e-05	0.000378234	0.0124296	0.00206656	0.00383197	0.00135744	0.000370499	0.163106	0.0160813	0.000201434	0.00102622	-0.000458655	0.0290606	0.0279769	0.00156668	0.00169976	0.000527678	0.000613735	0.000438145	0.00110628	0.00472065	0.00358022	0.00146614	0.00940118	0.000570121	0.000840659	0.00127044	0.00796392	0.0118081	0.00031782	0.0249197	0.000593051	0.00547159	0.00143762	0.00131603	0.000689805	0.00232517	0.00622329	0.00293069	0.00229408	0.00483333	0.00240954	1.33007e-05	0.000661709	0.0174635	0.0364204	0.00572083	0.00157031
g1310	0.000112383	-1.76349e-05	0.000341572	0.0125819	0.00209974	0.00245483	0.000653345	0.000171969	0.1184	0.0261349	0.000254941	0.00131602	-0.000109236	0.0210364	0.0308098	0.000799351	0.00137958	0.000841382	0.000125314	0.000828249	0.000438943	0.00828345	0.00723386	0.00102182	0.0163974	0.000410183	0.000753679	0.00199421	0.00861847	0.0131178	0.000604238	0.0335968	0.000235925	0.00577643	0.00186921	0.00186009	0.000944964	0.00165148	0.00780842	0.00323153	0.00165416	0.00496515	0.00318776	1.59166e-05	0.0012937	0.0135753	0.0344192	0.00404676	0.00264853
g1329	-4.81856e-06	-0.000108533	0.000255202	0.0124578	0.00212333	0.00381774	0.0005236	0.00143106	0.132004	0.0178742	0.000431115	0.0018289	0.000208636	0.0199579	0.0208141	0.00144954	0.000737914	0.000407981	0.00151107	0.000226222	0.00165211	0.00961085	0.00596806	0.0011741	0.00925978	0.000411057	0.0012101	0.00270865	0.00753365	0.00902991	0.000334288	0.025953	0.000434543	0.00530585	0.00320264	0.00219937	0.000869375	0.00170506	0.00506079	0.00417809	0.00435462	0.00286261	0.00242595	4.74673e-05	0.000548036	0.0155221	0.0348426	0.00233564	0.0118101
g1330	0.000375751	-4.42096e-06	0.000389128	0.0104804	0.00175355	0.00242947	0.000824585	0.000732536	0.117713	0.0183403	0.000220544	0.00156846	-9.81412e-05	0.0238116	0.0200121	0.000332002	0.000914725	0.000528142	-2.65552e-05	0.000324287	0.000642409	0.00744262	0.00420719	0.00102812	0.0115348	0.000336826	0.000707863	0.00188364	0.00758694	0.0110966	0.00053015	0.0302048	6.18088e-05	0.0046118	0.00475964	0.00318084	0.00103871	0.00181567	0.0052907	0.00416649	0.00504744	0.00359141	0.00328735	0.000136753	0.000922837	0.0130287	0.0316676	0.000317513	0.00398755
g1331	3.00811e-05	-6.54791e-05	5.85648e-05	0.0129196	0.00201858	0.00203204	0.000227163	0.000112566	0.141336	0.0262229	0.000107207	0.00253678	9.78767e-05	0.0166728	0.0272433	0.000193506	0.000778192	0.000339635	0.000114294	0.000448467	0.000754811	0.00964146	0.00669804	0.000903706	0.0180005	0.00020138	0.000633945	0.00268454	0.00979819	0.0113318	0.00024192	0.0397881	-4.23957e-05	0.00552603	0.00212359	0.00176922	0.00102154	0.00226969	0.00672903	0.00388207	0.00149876	0.00340545	0.00394372	3.08368e-05	0.00159424	0.0148119	0.0376371	0.00295787	0.00627616
g1332	-0.000206301	-0.000292405	0.000324268	0.0178183	0.00175516	0.00212784	0.00067674	0.00118847	0.230135	0.0124982	0.000177052	0.00165475	0.000490911	0.017067	0.0208355	0.00149055	0.0048309	0.000559851	0.000294254	0.000969457	0.00339355	0.00576594	0.00366373	0.00299123	0.0130546	0.00037514	0.00134661	0.00116188	0.00461864	0.0052976	0.00415592	0.0197476	0.000565496	0.00511444	0.000750724	0.157091	0.0101642	0.00117904	0.0103566	0.0122441	0.0323623	0.00491638	0.00184852	1.4379e-05	0.000554213	0.00862394	0.0135913	0.00378235	0.00480662
g1333	0.000537896	7.37376e-05	0.00116295	0.0179706	0.000944496	0.000919652	0.00197502	0.00254757	0.387571	0.0127189	0.000344522	0.000945021	0.000338584	0.011173	0.0306696	-0.000596784	0.003122	2.8136e-05	0.00058219	0.000479624	0.0021539	0.00552356	0.00310863	0.00298243	0.0119801	-0.00042337	0.000162736	0.000590447	0.00388302	0.00486418	0.000331855	0.0199758	-8.09796e-05	0.00544274	0.000609893	0.0194852	0.00175224	0.000661262	0.00567896	0.00630852	0.00291751	0.00308223	0.00231055	0.000107259	0.00205291	0.0116574	0.0242057	0.00582339	0.00152458
g1334	0.000453801	0.000180887	0.000565166	0.0163603	0.00105343	0.00105096	0.00116227	0.00343608	0.253282	0.0151851	0.000724035	0.0014722	0.000184191	0.0234412	0.026177	0.000636947	0.00394167	0.000695037	0.000366532	0.00125732	0.00407207	0.00432173	0.00289837	0.00286239	0.0135877	3.69322e-05	0.00116213	0.00112876	0.00678821	0.00283263	-2.16697e-05	0.027884	0.00011086	0.00559727	0.000510719	0.0183924	0.00649246	0.00143297	0.00567198	0.00598607	-0.000901926	0.00223412	0.00279406	4.12476e-05	0.00081149	0.00723131	0.011586	0.00139436	0.00358553
g1335	0.00014301	-0.00014604	0.000467878	0.0179158	0.00219811	0.00248052	0.00198035	0.00203673	0.12047	0.0218069	0.000118945	0.00275984	0.000324625	0.0173769	0.0301764	0.0014603	0.00137598	0.000287164	1.85447e-05	0.000574714	0.00183949	0.00906683	0.0055778	0.000905492	0.0158608	0.000301572	0.000793229	0.00170169	0.00969914	0.00600348	0.000212716	0.0378127	0.000503681	0.00779817	0.00174563	0.00545343	0.00139006	0.00243732	0.00478004	0.00505457	0.00104094	0.00212145	0.00426568	-3.79197e-05	0.000863203	0.00591617	0.0141176	0.00537036	0.00485175
g1341	0.000190938	-3.60885e-05	0.000419557	0.0427211	0.0013944	0.00264497	0.000974113	0.00218309	0.215121	0.0151572	0.000229782	0.0015744	8.88801e-05	0.0261685	0.0355648	0.00332555	0.00206581	0.000238453	0.000673443	0.000312925	0.00417287	0.00478368	0.0035138	0.00118624	0.0096517	0.000391425	0.003219	0.00128585	0.0060883	0.0115023	0.000240415	0.0250579	0.00132906	0.0113201	0.0029361	0.00264826	0.000882778	0.00147487	0.0055918	0.00330262	-0.000490662	0.00426696	0.00280147	1.39935e-05	0.000128306	0.0157184	0.0443624	0.0339332	0.00239692
g1343	0.000210739	-6.45913e-06	0.000458031	0.0347096	0.00175829	0.00319969	0.000879934	0.001661	0.155131	0.0166528	0.000181083	0.00137221	8.24389e-05	0.0178631	0.0317459	0.00306323	0.00112014	0.00025792	0.00100388	0.000308351	0.00405229	0.00593815	0.00404327	0.0012033	0.0114595	0.000293725	0.003264	0.00105128	0.00654109	0.00868849	0.000424509	0.0275539	0.001322	0.0104161	0.00310368	0.00565141	0.000775987	0.0017132	0.00480529	0.00299116	-7.33687e-05	0.00313928	0.00328386	-1.08676e-05	0.000550429	0.0112698	0.0311958	0.0275541	0.00294415
g1356	0.00036749	6.29069e-05	0.000386937	0.0254175	0.00170953	0.0017025	0.000836682	0.00358713	0.229115	0.0179571	0.000232069	0.00105945	5.79004e-05	0.0360283	0.0338181	0.00322306	0.00147976	0.000602034	0.00076194	0.000889211	0.00632261	0.00700741	0.00456819	0.00255108	0.010255	0.00039459	0.00770838	0.00121002	0.00805584	0.00534332	0.00017256	0.0335933	0.000696131	0.00854258	0.00156307	2.7845e-05	0.00115335	0.00181038	0.00306112	0.00373659	-0.000170335	0.00154497	0.00344482	-4.93547e-05	0.000523366	0.0260271	0.0530294	0.00550314	0.00493125
g1358	0.000712745	-1.09879e-05	0.000824053	0.0243854	0.00412901	0.00314393	0.0013685	0.000643151	0.110893	0.0278523	0.000264309	0.00226663	0.000781248	0.0120491	0.040995	0.00122291	0.000196408	0.000252392	0.00168221	0.000365595	0.00106692	0.00849948	0.00552011	0.00102615	0.018356	7.42755e-05	0.00186128	0.00153433	0.0107406	0.00710284	0.000157258	0.0435554	0.000272565	0.0087248	0.00390502	0.00435552	0.00139057	0.00217673	0.00465978	0.00363504	6.4453e-05	0.00281658	0.00475277	5.46298e-06	0.00157089	0.0115593	0.0302315	0.00409093	0.00518454
g1364	0.000380052	3.32693e-05	0.000450794	0.0393509	0.00168091	0.00230469	0.000860433	0.00309313	0.101936	0.0204857	0.000143784	0.00093899	0.000205075	0.0159949	0.0441992	0.00578758	0.000825073	0.00030475	0.00175458	0.000341494	0.00647882	0.00730778	0.00406033	0.00274327	0.0116751	5.08023e-05	0.00255032	0.0010134	0.00710086	0.00807195	0.000121704	0.0356692	0.00145103	0.0114778	0.00147846	0.00639081	0.000665045	0.00173662	0.00449757	0.00289084	-0.000339755	0.00386693	0.0035533	1.30552e-05	0.000701069	0.0115043	0.0307968	0.0139004	0.00245977
g1366	5.53129e-05	3.44638e-05	0.00019976	0.0343268	0.00161004	0.00171871	0.00247474	0.00282486	0.155365	0.0277163	5.87681e-05	0.00144143	0.00226825	0.0213286	0.031669	0.00205578	0.00168788	0.000539871	0.000742333	0.000372582	0.00449467	0.00613528	0.00384704	0.00217131	0.011687	7.70451e-05	0.00258859	0.00125213	0.00635377	0.00791077	0.000228048	0.0283743	0.000449047	0.00923635	0.00143878	0.00212697	0.000913305	0.00133939	0.00622691	0.00608224	0.000833844	0.00334763	0.0029822	-4.46498e-05	0.00106877	0.00922583	0.0264282	0.0235669	0.00270893
g1370	0.000122917	-1.46941e-06	0.000390213	0.137738	0.00334071	0.00543092	0.000809232	0.011071	0.422682	0.0733666	-7.21272e-05	0.000416637	0.000361294	0.0288309	0.0934866	0.0111807	0.000140508	-1.92675e-05	3.17503e-07	-5.75439e-05	0.0037574	0.0153676	0.00728917	0.000256922	0.0381602	0.00030484	0.00609364	0.00374141	0.00956717	0.0400347	0.000725606	0.0374093	0.00128221	0.0291233	0.00234174	0.00304836	0.000772101	7.09798e-05	0.0153911	0.00643683	0.00128377	0.00777554	0.0071305	-4.49747e-06	-7.08526e-05	0.0137272	0.0516364	0.0558095	0.0232219
g1372	-1.38493e-07	3.3511e-08	0.000262466	0.0505367	0.00180105	0.00191241	0.000504489	0.0084622	0.0621144	0.0228614	0.000734961	0.00183891	0.000357542	0.00426192	0.0453395	0.00250689	0.00415671	0.000929346	0.000111896	0.000605169	0.0015354	0.00974816	0.00575882	0.00117683	0.0278543	0.000123862	0.00265905	0.00218667	0.00711335	0.00401909	0.000689875	0.0470626	0.000605693	0.012988	0.00075929	0.00359756	0.00786362	0.00128374	0.00884047	0.0120215	0.00479602	0.0015229	0.00553772	4.2496e-06	0.000741383	0.00322955	0.00819114	0.0138007	0.040622
g1374	5.11174e-05	0.000115105	0.000216988	0.0644738	0.00121827	0.00195788	0.00346251	0.0120854	0.241718	0.0210404	5.33034e-06	0.00137186	0.00192432	0.0159128	0.0425486	0.0124278	0.00568072	0.000513934	-6.97814e-06	0.000222441	0.00329382	0.0218729	0.0111815	0.00101376	0.0120317	0.000319231	0.00193087	0.0038729	0.0036002	0.0081145	0.00161825	0.0275936	0.00116574	0.0143368	0.000828459	0.0143546	0.000653989	0.000788054	0.00800578	0.00764673	0.00145109	0.00310314	0.00224162	6.26934e-05	4.4052e-05	0.00479364	0.0157757	0.0296589	0.0105172
g1377	0.00020778	-5.7595e-05	0.000410918	0.196109	0.00397959	0.00431054	0.00117193	0.00724719	0.530883	0.175781	8.23373e-06	-0.000392668	0.000734202	0.0317766	0.145344	0.00419632	0.00290876	0.000178585	-5.04546e-05	-4.26631e-05	0.00364808	0.00628926	0.0023818	0.00121357	0.0480552	0.000291731	0.00928006	0.00111621	0.0179016	0.0167693	0.00119187	0.100117	0.000565757	0.0364551	0.00288448	0.00226282	0.00262527	0.00401323	0.00546884	0.00362499	-0.00302122	0.00411298	0.00983079	3.12099e-05	0.000686678	0.0177918	0.0474054	0.0648269	0.0463803
g1383	0.000227244	0.000299129	0.000192929	0.0449342	0.000723631	0.000838516	0.00128759	0.00807361	0.323877	0.0109923	0.000864463	0.00109782	0.00112541	0.0131051	0.0248744	0.00244122	0.00395816	0.000585008	0.000417011	0.000256743	0.0046886	0.00270728	0.00353677	0.002766	0.0185431	0.000211575	0.0019542	0.00142707	0.00324711	0.00337139	0.00100227	0.0155774	0.00117611	0.0105137	0.0010709	0.00702372	0.00300162	0.000813483	0.00550857	0.00697474	0.00138858	0.00263154	0.00153007	2.28733e-05	2.86013e-05	0.0110943	0.0237109	0.00515776	0.00694249
g1384	4.8252e-05	0.000199622	0.000207633	0.0270601	0.00114258	0.00111299	0.00203121	0.00369531	0.0963296	0.0154477	0.000113228	0.00187565	0.00129456	0.0142374	0.0345897	0.00121974	0.00178701	0.000735272	0.000166069	0.000404084	0.00340863	0.00428703	0.00298293	0.00146337	0.011767	-7.55534e-05	0.00190216	0.00202871	0.00521154	0.00460433	0.00023985	0.0239766	0.000259968	0.00820298	0.000415273	0.0138246	0.00119796	0.00117444	0.00544958	0.00556309	0.00419166	0.00260692	0.00249848	-8.83871e-06	0.000238827	0.00488368	0.0124761	0.0284249	0.00600846
g1393	0.000198093	1.6499e-05	0.000369328	0.0250733	0.00258091	0.0036479	0.00126253	0.00228528	0.0664674	0.0142675	3.8666e-05	0.000970763	0.00124449	0.0110632	0.0291899	0.00546217	0.00103217	0.000742747	-3.27158e-05	0.000611999	0.00155641	0.00615763	0.00505333	0.000569754	0.0136758	0.000495008	0.00668864	0.00298246	0.00648078	0.00564842	0.000267983	0.0328589	0.000414408	0.00904482	0.00148751	0.00097367	0.000817471	0.000904469	0.00610243	0.00553325	0.000806868	0.00286774	0.00476908	-1.90974e-06	0.000785417	0.00505029	0.0126334	0.0250308	0.238973
g1394	0.000113871	-6.98015e-05	0.000495519	0.0358103	0.00356946	0.00655976	0.00187697	0.00451203	0.0757364	0.012446	-5.45527e-05	0.000432094	0.00154726	0.0188715	0.0338926	0.0130829	0.000669322	0.000324973	-6.44131e-05	1.80613e-05	0.00218944	0.0065461	0.00549635	0.000990482	0.0111564	0.000873893	0.00865939	0.00618426	0.0071895	0.0101685	2.26941e-05	0.036488	0.00179151	0.0113592	0.00217803	0.000292251	0.000784681	0.00122571	0.00524964	0.00433301	0.00108753	0.00474758	0.00505076	4.7128e-05	0.000127655	0.00764853	0.0226692	0.037932	0.492222
g1395	0.000200438	2.50845e-05	0.000542629	0.0222698	0.00199135	0.0027423	0.000936118	0.00315425	0.161673	0.0167055	0.00011006	0.00115988	0.00194315	0.0145902	0.0284027	0.00689743	0.000527292	0.000212358	-3.12082e-05	0.000169499	0.0020121	0.0069529	0.00412286	0.000911839	0.0141104	0.000619678	0.00503204	0.00275116	0.00737186	0.00939836	0.000159348	0.0353532	0.0013446	0.00843294	0.00193938	0.00144941	0.000896033	0.00145338	0.00492469	0.0036879	0.000122676	0.00303196	0.00646457	3.05782e-05	0.000777096	0.00783795	0.0255096	0.0212387	0.202954
g1396	-7.9868e-06	-4.48094e-05	0.000274591	0.0646906	0.00210252	0.00324587	0.000444547	0.00170925	0.0786197	0.0195197	0.000117283	0.00139115	0.000264493	0.0269349	0.0517251	0.00087758	0.000428733	0.000135978	0.000157509	0.000244651	0.0110075	0.00435844	0.00313571	0.00318881	0.0157152	-3.42262e-05	0.0070815	0.000808703	0.00826537	0.00612855	0.00070433	0.037761	0.000246222	0.0148726	0.00232604	0.0033468	0.000389059	0.000978661	0.0036057	0.00241786	-0.000447146	0.00296128	0.00421478	-4.37023e-06	0.000515553	0.00626157	0.0155914	0.0445764	0.00481265
g1397	0.000161209	1.38264e-05	0.000276936	0.0267321	0.00158486	0.00240521	0.000769806	0.00146695	0.108584	0.0164605	0.000241605	0.00167847	0.000166789	0.0212752	0.0344905	0.00418589	0.000768513	0.000535563	7.07586e-05	0.000578168	0.00532663	0.00610094	0.00372977	0.00202468	0.0130687	0.000205224	0.00275312	0.00125351	0.00668932	0.00996885	0.000445276	0.0301926	0.000646116	0.00778876	0.00181155	0.00429915	0.000854316	0.00114445	0.00490631	0.00223939	0.000550137	0.0036823	0.00280183	-2.65979e-05	0.000770386	0.0103452	0.0297012	0.0128083	0.00312677
g1398	8.21011e-05	1.56148e-06	0.000193385	0.027262	0.00204177	0.00228487	0.000696145	0.00076663	0.092607	0.0206959	8.50097e-05	0.00233922	5.08124e-05	0.0134619	0.0322435	0.00103963	0.000702995	0.000843119	0.000291828	0.000951492	0.00355482	0.00724176	0.00495696	0.0018474	0.0170674	0.000133025	0.0022213	0.00154095	0.0080284	0.00792061	0.00142292	0.0351843	0.000278689	0.00918674	0.0019363	0.0161269	0.00142675	0.00159445	0.00520343	0.00250646	0.00265111	0.00330731	0.00304309	7.78321e-06	0.00111294	0.00910333	0.0250675	0.0167289	0.00441347
g1399	0.000177998	4.64742e-05	0.000200601	0.041649	0.00269306	0.00237794	0.000584872	0.000323348	0.0268352	0.0370919	6.0799e-05	0.00539502	0.00144832	0.000457302	0.0778191	0.00114456	0.00122597	1.21119e-05	0.000224989	9.27712e-05	0.000488473	0.0142392	0.00910482	0.000247133	0.034575	-4.71278e-05	0.00948288	0.00217498	0.0149446	0.00230949	0.000431221	0.0955768	0.000382011	0.019468	0.00216393	0.00633943	0.00077912	0.00295268	0.00658207	0.00869537	0.000785793	0.000196179	0.0120262	-3.02873e-05	0.00235603	0.000967153	0.00156262	0.0128896	0.0107333
g1400	0.000201369	4.87215e-05	0.000222867	0.0346513	0.00283247	0.00274047	0.00084101	0.000300682	0.029175	0.0298269	0.00012417	0.00794559	0.000834633	-0.00165661	0.0586259	0.00246303	0.00255848	-5.30236e-05	0.000277599	0.000113311	0.000325967	0.0191395	0.0116727	0.000170144	0.0344806	-6.13555e-06	0.0066591	0.00242017	0.012124	0.00273312	-2.24159e-05	0.0751136	0.000642266	0.0160644	0.00232186	0.0128529	0.000709316	0.00195945	0.00911399	0.00917213	0.00130977	0.000390512	0.00995377	-3.8267e-05	0.00227758	0.000323932	0.00143621	0.0136881	0.0571641
g1401	-4.95096e-07	-4.67641e-05	0.000108144	0.0269515	0.00204291	0.00233969	0.000525518	0.00122971	0.0276007	0.0203423	0.000150755	0.00996312	0.000635531	-7.04044e-05	0.0391549	0.00788945	0.0033903	-4.07935e-05	0.000302684	0.000150848	0.00181065	0.0189478	0.0103866	0.00068012	0.0287619	-4.73896e-06	0.00362649	0.00274917	0.010342	0.00501636	-0.000127468	0.0475354	0.00185644	0.0117179	0.00177788	0.013403	0.000783452	0.000749212	0.0087745	0.0102289	0.000905203	0.000835309	0.00732508	3.14116e-05	0.00184868	0.000177781	0.00160075	0.0126393	0.0470761
g1402	0.000236211	6.04119e-05	0.000197257	0.0280009	0.00209295	0.00256522	0.000733997	0.00137293	0.0285063	0.0210546	0.000149611	0.0108174	0.000601183	4.9311e-05	0.0388297	0.00876901	0.004078	1.94852e-05	0.000445001	0.000212855	0.00135094	0.0207135	0.0119432	0.000598507	0.0295297	7.13721e-05	0.00430431	0.00245275	0.0102655	0.00506393	-0.000390131	0.0487931	0.00210383	0.0116847	0.00202852	0.0165637	0.000563147	0.000847754	0.00938748	0.0116578	0.000497873	0.000788397	0.00727153	2.30731e-05	0.00156206	0.000256166	0.00164857	0.014861	0.0554085
g1403	3.58717e-05	1.21556e-05	0.000197489	0.0244916	0.00154046	0.00138105	0.00992834	0.00246295	0.138824	0.0178072	0.000210161	0.00265966	0.00280029	0.0130018	0.033915	0.00132194	0.0016935	0.000696609	8.98229e-06	0.000419397	0.00266967	0.0059969	0.00410915	0.000726392	0.0148082	0.000302481	0.00206044	0.00166109	0.00512662	0.00977321	0.000218778	0.0368188	0.000385412	0.00832782	0.00084547	0.00280235	0.00086572	0.00133069	0.00805181	0.007707	0.00232822	0.00381996	0.00377597	1.76304e-05	0.000787173	0.00438241	0.0165594	0.00937919	0.00253832
g1404	4.85809e-05	1.06442e-05	0.000216069	0.0268549	0.00158955	0.00138646	0.00467483	0.00180024	0.0943976	0.0176783	0.000485865	0.00242067	0.00324084	0.017278	0.0390638	0.00110881	0.00147218	0.00103169	0.000497945	0.000495928	0.0040833	0.00591856	0.00409199	0.00192266	0.0147626	0.000278049	0.00262144	0.00225317	0.00677953	0.00720685	0.000265456	0.0299286	0.000264011	0.00776785	0.000763924	0.00942114	0.00124461	0.00112916	0.00611025	0.0062798	0.00129566	0.00309183	0.00342938	1.90431e-05	0.000607757	0.00472733	0.0138052	0.00459034	0.00569012
g1405	-2.04314e-05	-5.12826e-05	0.000320786	0.056989	0.00173557	0.00159554	0.000569478	0.00140346	0.151393	0.0243028	-2.12688e-05	0.00205931	0.00169831	0.0193331	0.0667328	0.00031325	0.000722321	0.000209659	0.000249265	0.000189931	0.00128343	0.00535957	0.00444516	0.000927117	0.0134288	0.000191204	0.0031352	0.00239639	0.006094	0.0133887	0.000273691	0.0348254	6.0315e-05	0.0205194	0.000534887	0.00602304	0.00292835	0.00150995	0.00697415	0.00449321	0.00125229	0.00467928	0.00393674	2.7847e-05	0.000559458	0.00592604	0.0248031	0.0201585	0.0046205
g1406	5.68716e-05	-2.46202e-05	0.000399646	0.0639302	0.00202746	0.0019437	0.000638843	0.00146974	0.192066	0.0266244	9.05151e-05	0.00173737	0.00161896	0.0246129	0.075213	0.000433835	0.000831385	0.000182033	0.000196702	5.48181e-05	0.00146777	0.00498803	0.0048931	0.000719777	0.0129235	0.00024111	0.00296495	0.00302913	0.00551682	0.0186964	0.000209006	0.0391886	0.000336531	0.0237771	0.000570082	0.00662441	0.00261128	0.00139112	0.00844644	0.00445459	0.00173497	0.00601981	0.00441691	7.75168e-06	0.000356159	0.00825969	0.0349182	0.0238566	0.00615581
g1407	0.000169525	1.95095e-05	0.000437882	0.0849816	0.00190776	0.00591016	0.00100989	0.00363119	0.276529	0.0250443	0.000285404	0.000874639	0.000899918	0.0470299	0.0771011	0.00172364	0.00122983	0.000363269	0.00093481	0.000418559	0.0060012	0.00697934	0.00418735	0.000722829	0.00821803	0.000321025	0.00340233	0.0019736	0.00505563	0.0179201	3.49957e-05	0.0262473	0.000616566	0.0180227	0.00235695	0.00177137	0.00121253	0.00118865	0.00763074	0.0042409	-0.000898986	0.00563924	0.0029077	4.6276e-06	0.000221466	0.00812677	0.0336998	0.0321651	0.00323817
g1409	0.00043441	-2.55854e-05	0.000545146	0.0136565	0.00284694	0.00302956	0.000776624	0.00052648	0.117235	0.0183203	0.000218777	0.00185862	9.92164e-06	0.0267278	0.0255445	0.00081813	0.000796892	0.000231643	0.000418166	0.000243892	0.00461976	0.00803012	0.00525877	0.00214588	0.0140921	0.000197411	0.000666929	0.0013123	0.00852783	0.0054016	0.000121797	0.0298727	0.000426123	0.00686524	0.00340688	0.00223299	0.000613888	0.00256064	0.00463164	0.00403828	0.000824238	0.00224121	0.00332571	-2.75599e-05	0.000763614	0.0120448	0.0271522	0.00331575	0.00390595
g1414	1.31076e-05	0.000132552	0.000224168	0.176355	0.0013652	0.00306008	0.00395038	0.0313833	0.266328	0.0174835	0.000332902	0.000930285	0.00118254	0.076791	0.0698716	0.00464817	0.00340586	0.000617061	0.000932967	0.000467573	0.00683348	0.00441889	0.00338924	0.00144339	0.0055943	0.000508218	0.00361134	0.0014033	0.00400663	0.010439	-0.000137819	0.0163526	0.00134836	0.0383916	0.00144832	3.2628e-05	0.000769689	0.000652002	0.00585835	0.00457806	-0.00252766	0.00270365	0.00148378	2.01622e-05	0.000206376	0.00706551	0.0197093	0.0334205	0.0026927
g1416	0.000120916	0.000323789	0.000331391	0.225155	0.00198831	0.00440963	0.00444539	0.0523513	0.273637	0.0166064	0.000333155	0.000449389	0.0016461	0.0597677	0.0698435	0.00768576	0.00282821	0.00061779	0.0005055	0.000477341	0.00892151	0.0033315	0.00270284	0.00139501	0.00498347	0.000375639	0.00372467	0.00131285	0.00316145	0.0103737	-0.000229262	0.0169974	0.00181942	0.0458974	0.00229133	0.000645958	0.000665853	0.000645368	0.0055851	0.00501859	-0.00382168	0.0029978	0.00151352	-1.76182e-05	8.09222e-05	0.00665677	0.0194921	0.0193305	0.00583778
g1423	0.000187395	4.12091e-05	0.000322218	0.00134022	0.00252782	0.00522295	0.000921507	0.00166155	0.215738	0.016601	-2.83649e-05	0.000412223	-0.000246731	0.0296117	0.0135795	0.00186526	0.00501472	0.000398044	6.26489e-05	-0.000163439	-0.000616375	0.00455326	0.0031681	0.00134157	0.0103183	0.000868861	-0.000993567	0.00196423	0.00665985	0.0172445	0.000210051	0.0196291	0.000403088	0.00137788	0.00608292	0.00572021	-5.26853e-05	0.00150517	0.00760501	0.00493356	0.00266593	0.00528405	0.00175742	-6.48206e-05	-0.000503375	0.0158101	0.0402877	0.00611729	0.00327569
g1424	0.00014799	3.8583e-05	0.000422338	0.0666927	0.00236337	0.00286176	0.000584214	0.00130353	0.128538	0.0296725	6.54718e-05	0.00181628	6.0243e-05	0.0180041	0.0724841	0.000824303	0.000746196	0.000181343	0.000292667	0.000219507	0.00166762	0.00674825	0.0049437	0.00102045	0.012743	0.000383605	0.00219193	0.00185517	0.00641276	0.0133899	0.000162328	0.036902	0.000173268	0.0153863	0.00297067	0.000620025	0.000780185	0.00156087	0.00682503	0.0033421	-0.000105807	0.00368477	0.00419928	2.67983e-06	0.00124051	0.00957584	0.0299534	0.010276	0.00810286
g1425	0.000569249	-2.59126e-05	0.000930133	0.00956252	0.004456	0.00827271	0.00533264	0.000519742	0.101728	0.0214237	-0.000179138	0.00161795	0.000861456	0.0101444	0.0223501	0.000953326	0.000440394	0.000262779	-0.000172538	3.20169e-05	0.00671611	0.00507681	0.00301874	0.00404866	0.0117546	0.000427898	0.000908914	0.00113354	0.00734475	0.00916773	0.000394011	0.0360507	0.000264481	0.00508817	0.00587028	-7.43162e-05	0.00110134	0.00192005	0.00425288	0.003215	0.00117871	0.0034523	0.00392231	1.1265e-05	0.00060383	0.00933025	0.0237411	0.00430562	0.00242997
g1439	0.000813412	0.000107639	0.000881705	0.0157478	0.00180595	0.00205901	0.00169535	0.000830823	0.272221	0.0210336	0.000379516	0.00152883	8.80553e-05	0.0289076	0.0285174	0.00141353	0.00107165	0.000323638	0.000133785	0.000358686	0.00188944	0.0079625	0.00540596	0.00103098	0.0124368	0.000202497	0.00114913	0.00161217	0.0091204	0.00741546	0.000181864	0.0354154	0.000937293	0.00739454	0.0020567	0.00156017	0.00469166	0.00258914	0.00427276	0.00420532	0.0020645	0.00158939	0.00381918	1.49855e-05	0.000628252	0.0209516	0.0444582	0.00222033	0.00374386
g1441	0.000183672	4.24295e-05	0.000231095	0.0114589	0.00196018	0.00248911	0.000443158	0.000457493	0.173206	0.0235705	0.000101372	0.00149237	5.85438e-05	0.0224653	0.0246663	0.00102494	0.000546125	0.000220688	0.000599074	0.00029693	0.000613427	0.00823692	0.00608745	0.000857901	0.0135513	0.000261649	0.00044779	0.00197621	0.00831106	0.0102606	0.000248893	0.0304735	0.000689455	0.0056048	0.00282085	0.000674715	0.000723942	0.00186593	0.00548986	0.00377619	0.0010253	0.00364404	0.00328318	1.70491e-06	0.00103867	0.0172151	0.0418741	0.00360982	0.00499675
g1443	0.000339143	1.2385e-05	0.000354555	0.0132389	0.0017321	0.00164912	0.000690724	0.000997032	0.235294	0.0201458	0.000370677	0.00222387	0.000104026	0.0289273	0.0261557	0.00249817	0.00125421	0.000581524	0.00010576	0.000566397	0.00323127	0.007734	0.00491757	0.00205355	0.0144463	0.00016452	0.00134098	0.00108295	0.00881039	0.00282811	0.000323944	0.0339305	0.00160281	0.00651117	0.0014214	0.000612501	0.00256918	0.00193356	0.00290613	0.00386041	0.000149377	0.00126455	0.00365845	1.27673e-05	0.000987558	0.0160787	0.0303221	0.00232061	0.0236754
g1445	5.69467e-05	1.95457e-05	0.000130692	0.0409028	0.00179376	0.00212935	0.000296012	0.00121055	0.0683143	0.0245366	0.00032594	0.0017778	-4.37318e-05	0.011074	0.047422	0.00467247	0.000175444	0.00068628	0.000518189	0.00035789	0.00439437	0.0080023	0.00577297	0.00147738	0.0155229	0.000405323	0.00329794	0.0013322	0.00905649	0.00615308	0.000242089	0.0408121	0.000494641	0.0123402	0.00121301	0.00145449	0.00091228	0.00220119	0.00435971	0.00271438	0.000300201	0.00261395	0.00430167	-5.94594e-06	0.00145859	0.0146623	0.0342108	0.0141122	0.0108475
g1446	0.000185413	7.89561e-06	0.000287051	0.0393148	0.00152884	0.00168125	0.000578816	0.00218852	0.143426	0.0180373	0.000783875	0.00088296	3.50842e-05	0.0165833	0.0432695	0.00318005	0.00125083	0.00178983	0.00075676	0.00107573	0.00569785	0.00471898	0.00367005	0.00196299	0.0112005	0.000181121	0.00243298	0.00118812	0.00582027	0.00416873	0.000476616	0.0266029	0.000692977	0.0097528	0.0010294	0.00374207	0.00271163	0.00119918	0.003366	0.00265125	0.000692927	0.00244895	0.00328329	2.11216e-05	0.00128139	0.0147982	0.0329379	0.0116767	0.0694394
g1447	9.53058e-05	1.70994e-05	0.00018692	0.0249652	0.00177906	0.00201462	0.000484708	0.00081604	0.134352	0.0201057	0.000277763	0.000643878	-1.84529e-05	0.019957	0.031426	0.00228971	0.00068863	0.000698381	0.00115582	0.000527983	0.0037186	0.00852813	0.00651764	0.00195798	0.0129542	0.000356626	0.00296751	0.00216875	0.00702289	0.00732377	0.000177559	0.0305241	0.000872825	0.00732412	0.0020622	0.00422955	0.00094217	0.0017857	0.00498941	0.00321185	-0.000478638	0.00313679	0.00319175	3.21962e-06	0.00101099	0.0181773	0.0436019	0.00415606	0.0101135
g1448	0.000102149	-3.1238e-05	0.000218789	0.0250059	0.00146334	0.00171201	0.00049178	0.00128672	0.24095	0.0179211	0.000596567	0.000543672	-6.85644e-05	0.0264056	0.0325393	0.00150524	0.0014691	0.00161996	0.00141283	0.000748522	0.00743196	0.00778237	0.00583328	0.00288626	0.0116309	0.00019694	0.00183937	0.00115378	0.00727009	0.00279807	0.000400582	0.0275408	0.000204175	0.00780197	0.00136391	0.000858205	0.000995561	0.00166711	0.00290778	0.00349826	0.000642493	0.00195089	0.00296988	-3.0996e-05	0.00106177	0.0191448	0.037055	0.00366585	0.00752018
g1449	0.00020463	7.27953e-05	0.000230802	0.041595	0.00236978	0.00292627	0.000814674	0.000235776	0.126947	0.0309788	0.000366094	0.000989601	-5.75366e-05	0.0113054	0.0529728	0.00102829	0.000284576	0.000416292	0.00158215	0.000359696	0.00302912	0.0119009	0.00897225	0.00105767	0.0183303	0.000435498	0.000696282	0.00275527	0.00668781	0.00487195	0.000131749	0.0456669	0.000308809	0.0101429	0.0045934	0.0015111	0.00129676	0.00214852	0.00501732	0.00332515	0.000488205	0.00184743	0.00401845	-0.000128712	0.00161906	0.0140646	0.0303096	0.00390227	0.0113002
g1450	0.000241886	4.41668e-05	0.000293574	0.0189038	0.00180315	0.00231133	0.000872063	0.000293517	0.150076	0.0228702	4.29433e-05	0.00128481	-9.87877e-05	0.0348875	0.0291627	0.000723767	0.000752655	0.000383797	0.000898457	0.000244679	0.0022985	0.0053998	0.00473802	0.00139659	0.0121961	0.000414946	0.000527905	0.00228705	0.007847	0.014866	0.000146388	0.0325466	8.17106e-05	0.00635542	0.00383082	0.00539204	0.000673897	0.00174414	0.00664065	0.00252438	0.000329539	0.00552489	0.00300728	-7.69897e-05	0.00096174	0.024117	0.0595593	0.00251066	0.00416596
g1451	0.000150363	5.13217e-05	0.000170913	0.0599452	0.00184336	0.00256549	0.000481053	0.000832239	0.106005	0.0311039	0.000136998	0.000768029	-3.28646e-05	0.0308576	0.0648903	0.0016502	0.000591757	6.97706e-05	0.000220162	0.000487831	7.48017e-05	0.00711567	0.00555255	0.000618701	0.0116484	0.000596849	0.000776472	0.00284553	0.00631203	0.0162012	0.000236422	0.0276484	0.000277017	0.0152423	0.0088225	0.00163136	0.000929928	0.000788935	0.00770814	0.00310954	0.00137385	0.00479961	0.0025114	3.26331e-05	0.00185048	0.0173447	0.042279	0.00660476	0.0066109
g1452	0.000361042	0.000147716	0.000334408	0.0389858	0.00205318	0.00246763	0.00103682	0.00101446	0.110702	0.0326974	-0.000479269	0.000729826	-6.36096e-05	0.0165748	0.0533857	0.000838627	0.00195053	0.000156624	0.000393544	-0.000187794	0.000699674	0.00804798	0.00579058	0.000145911	0.0165684	0.000525039	0.0016592	0.00279922	0.00859681	0.0114535	0.00112586	0.0398186	4.36567e-05	0.0116057	0.00573145	-0.00421781	0.00184764	0.000946924	0.00602444	0.0031169	0.00203531	0.00302136	0.00356255	3.62605e-06	0.00215064	0.0104693	0.0295229	0.00606497	0.0128127
g1453	0.000260155	8.39099e-05	0.000262358	0.0142195	0.00234044	0.00285689	0.000747688	0.000890011	0.126605	0.0333433	0.000122425	0.00125931	1.07054e-06	0.0153981	0.0296126	0.00133986	0.00129319	0.000432376	0.000232678	0.000515992	0.000117326	0.00880756	0.00647802	0.000527419	0.0183979	0.000528719	0.000256415	0.00289619	0.00858739	0.0116671	0.000292618	0.0374685	0.000257326	0.00542296	0.00587907	0.00208684	0.00121858	0.00113728	0.00711393	0.00390913	0.00104092	0.00384719	0.00370099	-1.18691e-06	0.00214574	0.0103717	0.0290499	0.00355796	0.0148649
g1454	7.68937e-05	3.07832e-05	0.00015806	0.0502083	0.0017366	0.00220631	0.000410777	0.000399438	0.140193	0.0261432	6.30214e-05	0.000847257	-1.24547e-05	0.0330236	0.0547399	0.00107092	0.00117475	0.000737114	0.000310628	0.000972601	0.000361138	0.00717773	0.00567783	0.000857818	0.0115581	0.000686109	0.00101813	0.00251506	0.00636885	0.0149475	0.000314944	0.0267104	0.000207146	0.0122622	0.00618624	0.00377993	0.000782604	0.00092812	0.00751324	0.00311185	0.000962807	0.00536147	0.00243645	-6.34783e-06	0.00150098	0.0188089	0.0485193	0.00497046	0.00697726
g1455	0.000134717	-1.32546e-05	0.000255936	0.0233526	0.0022197	0.00297672	0.000602179	0.00109702	0.133352	0.0274485	9.97841e-05	0.000855684	-5.12613e-05	0.0322502	0.0372419	0.00144164	0.00118272	6.13153e-05	-2.33511e-05	9.12624e-05	-5.82725e-05	0.00857902	0.00646916	0.000624114	0.0144812	0.00071127	0.000402873	0.00313915	0.00770075	0.0231375	0.000173305	0.0328359	0.000261803	0.00764713	0.00841912	0.00231834	0.00118824	0.000733511	0.0108388	0.00366353	0.000108161	0.00661006	0.00297502	6.46639e-06	0.00228866	0.0137253	0.0477999	0.0037178	0.00959721
g1456	0.00031944	0.000115516	0.000240513	0.0416544	0.00232933	0.00352248	0.00131491	0.000710853	0.26494	0.0512525	0.000127601	0.00022934	-2.24714e-05	0.0283684	0.0501632	0.000962768	0.004535	0.000140406	-0.000104906	3.32199e-05	-0.000434171	0.00776901	0.00636668	0.000687707	0.0148898	0.000527525	5.79671e-05	0.00332427	0.00568068	0.0216631	0.000405338	0.0327377	5.7513e-05	0.010535	0.00841659	0.00690912	0.0014021	0.000469296	0.0092554	0.00395117	0.00134665	0.00503744	0.0022208	-8.95106e-06	0.00245871	0.017896	0.0511054	0.00430907	0.0209186
g1463	0.000265347	2.05918e-05	0.000424116	0.0262213	0.0016376	0.00234423	0.00640222	0.00154309	0.0972384	0.0223328	0.000135765	0.0014677	-7.40054e-05	0.0166721	0.0322877	0.000655053	0.000651779	0.000394069	0.000282298	0.000256093	0.00712721	0.0064063	0.00418671	0.002814	0.0125985	0.00014116	0.00267069	0.0014864	0.0076602	0.00939374	0.0003187	0.0306564	0.000795801	0.00842234	0.00207916	-0.000848339	0.000703235	0.00187092	0.00535629	0.00275549	0.000367416	0.00363998	0.00359989	-2.82287e-05	0.00107	0.0123131	0.033103	0.0113579	0.00520152
g1465	0.00013005	9.44664e-05	0.000195483	0.0312104	0.00161304	0.00182283	0.00321098	0.00345302	0.125411	0.0186969	5.54132e-05	0.00155759	0.00248481	0.0174057	0.0303111	0.00461597	0.00111813	0.000462914	0.000205345	0.000416884	0.00716576	0.00664008	0.00335627	0.00323613	0.0124827	3.59006e-05	0.00184657	0.000984389	0.00758385	0.00665195	0.000150208	0.0325268	0.00189434	0.0093446	0.00137848	0.00342552	0.000806755	0.00176877	0.00487096	0.00451858	0.00216725	0.00311691	0.00317719	1.95454e-05	0.00029829	0.00966073	0.0234104	0.0184135	0.00324484
g1466	0.000191883	-1.55566e-05	0.000467696	0.0333046	0.00159855	0.00198187	0.00337817	0.00276474	0.0725807	0.0236568	0.000117505	0.00149653	1.6964e-05	0.0101065	0.0390828	0.000897984	0.000541463	0.000438765	0.000345712	0.000369484	0.00308586	0.00811274	0.0045937	0.00133835	0.012761	-7.70811e-05	0.0022172	0.000978242	0.00674192	0.00708067	0.000357035	0.0293876	0.000923612	0.00986604	0.00129037	0.00146331	0.000665746	0.00185545	0.00501946	0.00295023	-0.000382375	0.00281503	0.00327553	2.02996e-05	0.00103973	0.00687445	0.019033	0.0178316	0.00341205
g1469	0.000195756	3.05011e-05	0.000357913	0.0779132	0.00111136	0.00102158	0.00224233	0.00508483	0.164927	0.030713	0.000203217	0.000372975	0.000244605	0.0186915	0.0625794	0.00154638	0.00279065	0.000701398	0.00089587	0.00039944	0.00315116	0.00515158	0.00418224	0.00159783	0.00648176	0.000153736	0.0023791	0.00156096	0.00300929	0.0129679	0.00020847	0.0214183	0.000385322	0.0145496	0.000783401	0.000548743	0.000465258	0.0010942	0.00728376	0.00482333	0.00110871	0.00292793	0.00433745	1.97152e-05	0.000577429	0.0059451	0.0257079	0.0327969	0.00301304
g1471	9.92211e-05	-1.37257e-05	0.00022816	0.0238728	0.00122412	0.00117001	0.000614018	0.00413835	0.231654	0.0168893	0.000774803	0.00234572	0.00023413	0.0322438	0.0284915	0.000843001	0.00277995	0.00194541	7.93223e-05	0.00139403	0.00608283	0.00681779	0.00312356	0.0023369	0.0146664	0.000283518	0.00162421	0.00105727	0.00691994	0.00322406	0.000262235	0.0282319	0.000440788	0.00757506	0.00138689	0.00202415	0.00199109	0.00111399	0.0036621	0.00725908	0.000699985	0.00204438	0.00313715	-3.00854e-05	0.00126645	0.0114882	0.0242899	0.00971241	0.00876895
g1475	0.00012169	5.79289e-06	0.000506354	0.0449769	0.00172542	0.00151715	0.00752104	0.00313582	0.191212	0.0200075	0.000165339	0.000968191	0.000174659	0.0255065	0.0409371	0.00760305	0.00286028	0.000185454	0.00148301	0.000263053	0.00289768	0.00825908	0.0057187	0.00273608	0.0147943	0.000257369	0.00324356	0.00140557	0.00555125	0.0112312	-0.000341944	0.0309857	0.000712254	0.0118474	0.0012998	0.025998	0.000757532	0.00154203	0.00627981	0.00440806	-0.00321502	0.00559953	0.00302786	0.000255733	0.000743143	0.00584261	0.0229582	0.0372669	0.00416246
g1479	0.000463408	3.54729e-05	0.000547532	0.0594126	0.00122705	0.00118591	0.00413338	0.00331937	0.194025	0.0186381	0.000363579	0.00111608	0.000177518	0.0308217	0.0524838	0.00382327	0.00160042	0.00061411	0.00126966	0.000371929	0.0039045	0.00674807	0.00490763	0.00250053	0.0098916	0.000274058	0.00306884	0.00173028	0.00481056	0.013031	4.17975e-05	0.0257519	0.000714673	0.0137972	0.0010884	0.000564056	0.000825573	0.00115505	0.00625942	0.00380628	0.00102661	0.0060382	0.00386317	6.51111e-06	0.000765802	0.0062492	0.027971	0.0328343	0.00309917
g1497	0.000417183	2.67901e-05	0.00066246	0.113957	0.00116138	0.00225889	0.00098043	0.00136334	0.276996	0.0269603	0.000326141	0.000626999	-0.000114591	0.02979	0.0992564	0.00199568	0.000978274	0.000651701	0.00101134	0.000385284	0.00364785	0.00412217	0.00406397	0.00177515	0.00728509	0.000300538	0.00332694	0.00288192	0.0054907	0.010152	0.000144263	0.0203159	0.000345977	0.0184195	0.00097369	-0.00128684	0.00506928	0.00105468	0.00529643	0.00370993	-0.000388587	0.00462719	0.00256865	3.32101e-05	0.000609419	0.0524609	0.116603	0.0355257	0.150638
g1515	0.000393818	8.45731e-05	0.000431044	0.0136194	0.00150268	0.00207597	0.000943738	0.000564535	0.291462	0.0175746	0.000163747	0.00159554	7.38269e-05	0.0276835	0.0193271	0.000833968	0.00116597	0.000160295	0.000698553	0.000498821	0.0011493	0.01041	0.00605827	0.00125689	0.00976805	0.000484548	0.000769805	0.00365067	0.00680178	0.00972774	0.000566941	0.0254201	-0.000140933	0.00521937	0.00335357	0.00334307	0.00122469	0.00151948	0.00555798	0.00579935	0.0067924	0.00321274	0.00262893	0.000190157	0.000984032	0.0180169	0.0426385	0.00389881	0.0119189
g1516	0.000308281	5.20978e-07	0.000433287	0.0128631	0.00187376	0.00245872	0.000835115	0.00114351	0.263368	0.0173917	8.80945e-05	0.00176065	3.01998e-05	0.0263681	0.021912	0.00175178	0.0013382	7.65462e-05	0.00126028	0.000284783	0.0018725	0.00931719	0.0060573	0.00120161	0.00805454	0.000596732	0.00056281	0.00271317	0.00716777	0.00909947	0.000172647	0.0270846	0.000466605	0.00510574	0.00254639	0.00176797	0.00110837	0.00166184	0.00534211	0.00518658	0.00373735	0.00271722	0.00288258	3.87777e-05	0.000902954	0.0149326	0.0344995	0.00263247	0.0146033
g1517	0.000121404	1.28472e-05	0.000221195	0.0177856	0.00185412	0.0022943	0.000667402	0.00157756	0.231592	0.0150903	0.000231435	0.000392983	-3.72242e-05	0.0436257	0.0212879	0.00244572	0.00252398	0.00082365	0.00106924	0.000898397	0.00520811	0.00748724	0.00499917	0.00241724	0.0103377	0.000323707	0.00145655	0.00143795	0.00492971	0.00530169	0.000359621	0.0191985	0.000470173	0.00566758	0.00095923	0.00147686	0.00251224	0.00132235	0.0045026	0.00345377	0.000749176	0.00245643	0.00177351	5.82297e-05	0.000772573	0.0144035	0.0281019	0.00516649	0.0358256
g1518	0.000276246	1.17175e-05	0.000433626	0.0104277	0.00220229	0.00343072	0.000590752	0.0024355	0.142488	0.0161773	-0.00015429	0.00189055	-7.14369e-05	0.0235447	0.0154866	0.00281941	0.00165664	0.000380309	0.00017016	0.000241012	0.000940902	0.00730997	0.0046303	0.00109874	0.00810001	0.000847833	0.000333537	0.0037177	0.00738007	0.0109751	0.00024413	0.0254365	0.000727443	0.00365831	0.00694689	0.00202701	0.00108765	0.0015205	0.0060007	0.00620668	0.00629811	0.00352784	0.00209078	3.40959e-05	0.0012921	0.0126408	0.0281529	0.00263466	0.0114546
g1519	0.00011609	1.41066e-05	0.00028287	0.0317657	0.00159262	0.00144025	0.000525269	-6.84185e-05	0.205844	0.0286372	0.000352206	0.00139332	5.11606e-05	0.0314824	0.0462238	0.000343837	0.000884834	0.000570921	0.00046193	0.000473437	0.00170879	0.00792865	0.00589545	0.00125905	0.0185339	0.000298313	0.00266603	0.00230648	0.0088181	0.0119491	0.000333969	0.0382253	3.46318e-05	0.00999915	0.0016849	0.00103754	0.00109459	0.00175006	0.00681958	0.00371281	0.00136249	0.00445785	0.00402729	-2.17515e-05	0.00128732	0.0268115	0.0657676	0.00564914	0.00661978
g1528	0.000719263	0.000324085	0.000868042	0.022197	0.00160961	0.00233886	0.00667033	0.00248801	0.178027	0.0149705	0.000186376	0.00123593	9.16628e-05	0.0225284	0.024423	0.00116155	0.00150064	0.000460284	0.000338208	0.000154917	0.00512327	0.00585296	0.00366385	0.00219023	0.00698222	0.00024074	0.00102907	0.00210961	0.00477656	0.0151313	0.000320619	0.0192921	0.000566311	0.00689423	0.0014473	0.000181896	0.00111599	0.00142442	0.00785719	0.0044103	0.00139233	0.00621012	0.00239188	7.74893e-05	0.000718962	0.0209745	0.0566834	0.0243227	0.00628794
g1565	-6.93256e-05	-0.000113952	0.000277424	0.0105844	0.00238146	0.00838249	0.000858922	0.0011236	0.24033	0.0179111	0.000185256	0.000612587	0.000156911	0.0556021	0.0188262	0.00205925	0.00131043	6.29675e-05	0.000238672	0.00022595	0.00168518	0.0110409	0.00868744	0.000634426	0.00792498	0.000690419	0.00104157	0.00472176	0.00581013	0.0381991	0.000277611	0.0227092	0.000508396	0.00443863	0.000722395	0.00105174	0.000769971	0.000948508	0.0149794	0.00589678	0.0018268	0.0118717	0.00187627	0.000114153	0.000395275	0.0396995	0.116683	0.00378659	0.0151466
g1575	-2.16761e-05	1.18816e-05	0.000279107	0.0179657	0.00144019	0.00150805	0.000998617	0.00297802	0.249587	0.0158016	-2.15908e-05	0.00122104	0.00128081	0.0134816	0.0201672	0.00742807	0.00349541	-9.83872e-05	0.000106404	3.68979e-05	0.000770364	0.00411245	0.0026101	0.00111181	0.0111238	0.000196783	0.000880888	0.00146959	0.00444652	0.00560213	0.000720354	0.0296233	0.00174172	0.00522237	0.00219179	0.00493534	0.00081885	0.00163248	0.00539342	0.00644596	0.0113406	0.00203739	0.00686032	-7.45718e-06	-8.91126e-05	0.0138128	0.0336658	0.00913791	0.00304376
g1576	9.06818e-05	-3.06371e-05	0.000312563	0.0387147	0.00218086	0.00209123	0.000460799	0.0019303	0.0961663	0.0299209	3.14496e-05	0.00136926	0.000210973	0.00354857	0.0679223	0.000872777	0.00406937	-2.84444e-05	0.000444955	0.00014025	0.00447305	0.00902669	0.00555166	0.00101036	0.0159063	0.000192468	0.00725368	0.0024016	0.00858845	0.00423754	0.00286258	0.0727367	0.000384565	0.0130764	0.00157001	0.00333676	0.000861286	0.00241458	0.00372243	0.00469296	0.00826831	0.000515377	0.0086551	2.81458e-05	0.00113765	0.00298392	0.00571968	0.00808002	0.0331478
g1577	4.48596e-05	-2.84904e-05	0.000207832	0.0225286	0.00190653	0.00167372	0.00144658	0.00215294	0.172371	0.0243163	0.000596496	0.00155847	0.000181758	0.0273488	0.0351454	0.0014433	0.00185463	0.000891814	0.000272282	0.00136206	0.00557854	0.00636081	0.00438047	0.00153323	0.013406	0.000242445	0.00293476	0.00125813	0.007624	0.00582868	0.00087643	0.0399153	0.000708352	0.0094781	0.00137023	0.00322458	0.000997242	0.00175868	0.00389992	0.00284497	0.000107078	0.0019319	0.00426872	1.42519e-05	0.000474011	0.0111335	0.0257131	0.00704712	0.0118675
g1578	0.000241714	0.00017103	0.000335105	0.0194789	0.00164784	0.00169354	0.0012655	0.00305105	0.263252	0.0182535	-0.000144273	0.00121427	0.00128097	0.0138338	0.0233488	0.00686658	0.00318794	-0.000185129	0.000246973	-0.000181049	0.000785439	0.00424795	0.00268088	0.00105084	0.0101794	0.000231715	0.00110452	0.00154128	0.00501115	0.0061642	0.000541916	0.0348587	0.00156788	0.0057242	0.00238971	0.0046718	0.00112151	0.0018925	0.00564468	0.00622026	0.00930847	0.00189852	0.00807275	-2.90385e-05	-5.49973e-06	0.0146737	0.0354701	0.00975616	0.00348462
g1585	0.000378546	-4.18409e-05	0.000592253	0.0485045	0.00186238	0.00264199	0.00172258	0.0134762	0.145043	0.0189334	0.000156749	0.0018184	0.000330644	0.0192391	0.0312612	0.00114629	0.000762974	0.000230077	0.00187947	0.000190948	0.00233209	0.00948623	0.00610022	0.000807215	0.0118905	0.000304147	0.0013826	0.00190325	0.00840006	0.00894976	0.000148824	0.0334027	0.000405971	0.0142877	0.00112193	0.00162696	0.00109456	0.0022965	0.00520245	0.00380851	0.000834501	0.00266252	0.00392066	2.42493e-05	0.000810876	0.0114401	0.0266093	0.0059367	0.00444103
g1587	-5.12173e-05	-0.000193914	0.000379175	0.0128568	0.00267337	0.0039095	0.000654802	0.0007121	0.150815	0.0166052	-0.00010768	0.000936504	-7.49743e-05	0.0166992	0.0223597	0.00108977	0.001222	-7.08671e-06	0.000578371	0.000461562	0.00203919	0.0102992	0.00619815	0.000669035	0.00752849	0.000292522	0.00146543	0.00193401	0.00642646	0.00987572	0.000437035	0.0265677	0.000121013	0.00552059	0.00293224	0.00218181	0.00157147	0.00158959	0.00543534	0.00577844	0.00302441	0.00313772	0.00265444	-7.62243e-05	0.000699413	0.0173786	0.0399785	0.00218883	0.00567103
g1594	0.000306743	-4.35868e-05	0.00047616	0.035725	0.00145737	0.0015124	0.00688918	0.0046069	0.316703	0.0142925	0.000318921	0.000808736	0.000168735	0.0508967	0.0298828	0.0107071	0.00197181	0.000234925	0.00260384	0.000173383	0.00395278	0.00802351	0.00496827	0.00204185	0.00890692	0.000596696	0.00271854	0.001651	0.00599372	0.0131993	-2.54903e-05	0.0285743	0.00325392	0.0096938	0.00144837	5.04975e-05	0.00148698	0.00155593	0.0060406	0.00559004	-0.00143916	0.00457103	0.00230443	2.65296e-06	0.000455093	0.00838334	0.0309666	0.0311068	0.00506005
g1596	0.000365976	6.10269e-05	0.000526947	0.0412626	0.00137926	0.00137045	0.0060679	0.00331378	0.262523	0.016496	0.000115595	0.00056533	0.000189803	0.0326769	0.0374223	0.00222976	0.00183076	0.000439361	0.00130991	0.000231578	0.00258532	0.00628634	0.00476544	0.00171439	0.00995771	0.000323334	0.00324509	0.00166285	0.00572498	0.0100572	0.00013856	0.0273024	0.000646318	0.0108047	0.000866937	0.00189265	0.00233123	0.00153296	0.0054197	0.00421116	0.00173473	0.00386886	0.00291907	1.57419e-05	0.000845444	0.00971929	0.0300721	0.0412992	0.00420181
g1600	-0.000132228	-0.000129055	0.00017305	0.013956	0.00335026	0.00385912	0.000298396	0.000724558	0.0787134	0.0200619	8.91908e-06	0.00224157	0.00014825	0.0100785	0.0258283	0.00104974	0.000930329	0.000290083	0.000410398	-4.16806e-05	0.00233966	0.0118754	0.00674072	0.000720052	0.00837539	0.000462115	0.000858729	0.00235463	0.00892024	0.00904075	0.000524291	0.0344771	0.00025797	0.00636429	0.00243344	0.00223198	0.000958279	0.00265483	0.0055324	0.00597066	0.00314653	0.00271828	0.00315158	2.03851e-06	0.000962515	0.00787448	0.0215105	0.00213621	0.00448082
g1606	0.00024678	-1.38352e-05	0.000468925	0.0387482	0.000792336	0.00118551	0.00115935	0.00352921	0.232656	0.0134675	0.000254246	0.00116071	0.000370414	0.0158339	0.0338934	0.00647183	0.00305875	0.00112456	0.000329909	0.000865678	0.00886362	0.00395801	0.00203733	0.00464171	0.0107574	-4.51826e-05	0.00185878	0.00054056	0.00399015	0.00441711	0.00318155	0.0220423	0.00395793	0.00866959	0.00184809	0.109908	0.00198913	0.000959243	0.00182133	0.00289629	0.0272494	0.00354176	0.00237801	3.27022e-05	9.77963e-05	0.0156192	0.0324064	0.00897564	0.00297812
g1608	0.0005097	9.58954e-05	0.000586456	0.0258473	0.00128082	0.00198681	0.000977693	0.00253065	0.202833	0.015559	5.72845e-05	0.00137238	0.000138657	0.0236806	0.0317628	0.00420248	0.0012506	0.0001238	0.000288139	0.000158445	0.00440864	0.00587816	0.00375936	0.00197171	0.0096835	0.00029074	0.00186624	0.00160894	0.00658497	0.0106919	8.88219e-05	0.0275655	0.00170347	0.00740838	0.00197524	0.00350868	0.00165806	0.00181739	0.00501804	0.0033065	0.000387216	0.00421863	0.00325288	-1.1826e-05	0.00060387	0.0278691	0.0677751	0.00873973	0.00528594
g1609	0.000666941	-1.10258e-05	0.000876319	0.0178611	0.00196288	0.00232509	0.00138206	0.00166498	0.170601	0.0212228	0.000158667	0.00228237	0.000123523	0.0220393	0.030785	0.00173894	0.000946835	0.000197149	0.000113536	0.000183789	0.00165195	0.00881214	0.00569065	0.000925983	0.0128153	0.000268329	0.00123265	0.00168302	0.00896839	0.00634719	0.000132932	0.036245	0.000601959	0.00738483	0.00233819	0.00153437	0.00152882	0.00234048	0.00448553	0.00368291	0.000992402	0.00152749	0.00396848	-1.35288e-05	0.000938581	0.0141206	0.032129	0.00635932	0.00560356
g1610	0.000176809	-1.75013e-05	0.000299413	0.0177013	0.00198614	0.0034343	0.00104772	0.000983468	0.214944	0.0276065	0.000167177	0.00021278	-3.86055e-06	0.0412802	0.0245135	0.00184668	0.000979461	8.5707e-05	0.000846756	6.68633e-05	0.00117215	0.00542668	0.0046207	0.000828981	0.00857048	0.000571469	0.00052228	0.00221649	0.00674234	0.0159156	0.000394178	0.025693	0.000509923	0.00629645	0.00196418	-0.00309454	0.000473168	0.00154983	0.00682773	0.00454483	-0.00179368	0.0052711	0.00266807	1.66839e-05	0.000532901	0.0186564	0.0467068	0.00570404	0.00601016
g1612	7.08921e-05	-9.53287e-06	0.000336208	0.0131153	0.00160858	0.00364193	0.000659779	0.00095969	0.463411	0.0168582	0.00032556	0.000574066	0.000174895	0.0562403	0.0193522	0.00310526	0.00229245	0.000580033	0.000781752	0.000326675	0.00223072	0.0056324	0.00376138	0.00142779	0.00757756	0.000424051	0.00108546	0.00162317	0.00576514	0.0119591	0.000126301	0.0228802	0.00152042	0.00569358	0.0040485	0.000265485	0.00177245	0.00154262	0.00641513	0.00580319	0.00156678	0.00323618	0.00225733	1.74562e-05	0.000382693	0.0278281	0.0631939	0.00429372	0.00368065
g1614	6.61017e-05	-9.1078e-05	0.000263334	0.0106135	0.00163922	0.00569962	0.000571211	0.000389259	0.277912	0.0131506	-7.70725e-05	0.000261283	-0.000174414	0.0341609	0.0133468	0.00241272	0.000706078	0.000180353	0.000443418	5.85302e-05	0.00120651	0.00786582	0.00530167	0.000759156	0.00603142	0.000400932	0.000772677	0.0015416	0.00480127	0.0138062	0.000509291	0.0171582	0.00130574	0.00433621	0.00291973	-0.00110413	0.00110183	0.00237189	0.00661831	0.00437811	0.00350973	0.00479764	0.00167382	3.0008e-05	0.000490677	0.0261632	0.0670195	0.000785682	0.00460886
g1616	0.000308759	9.06986e-05	0.00050427	0.00817416	0.00110223	0.00226041	0.000939639	0.00119677	0.355452	0.00874723	0.000288601	0.000725538	6.55757e-05	0.0291717	0.0118423	0.00174964	0.00200919	0.000726002	0.00040757	0.00136491	0.00376699	0.00555636	0.0036094	0.00223869	0.00491933	0.000544512	0.00131972	0.00171587	0.00415442	0.0113207	0.000481548	0.0146176	0.000448027	0.00299023	0.00153282	0.0020504	0.00487422	0.000824142	0.00560611	0.00428286	0.00201421	0.00400433	0.00202672	0.000122714	0.000393477	0.0278321	0.0647185	0.00156485	0.00360206
g1617	0.000175455	6.559e-05	0.000309205	0.00802797	0.00145695	0.00262964	0.000764162	0.00125399	0.291651	0.00960474	0.000219408	0.000933072	8.45312e-05	0.0307278	0.0136696	0.00178938	0.00168419	0.000406251	0.000729884	0.00150037	0.00379259	0.0059538	0.00431162	0.00212624	0.00525695	0.000521815	0.00112787	0.00183739	0.00473467	0.0106115	0.000266783	0.0166357	0.000626764	0.00322907	0.00131717	0.00188679	0.00480835	0.000985982	0.00517693	0.00359804	0.00164703	0.00400693	0.00222776	2.01233e-05	0.000378544	0.0259553	0.0591162	0.00185493	0.00493626
g1618	0.000140855	-7.38371e-06	0.000348523	0.00694801	0.00154274	0.0027905	0.000809158	0.00120921	0.330275	0.00705376	0.000402563	0.000934528	0.000164525	0.0313875	0.00979789	0.00133923	0.00160662	0.000502689	0.000246487	0.000934572	0.0037498	0.00641738	0.0046051	0.00215329	0.00426705	0.000457958	0.0011467	0.00198938	0.00365526	0.0108295	0.000249848	0.0127081	0.000369416	0.002516	0.00163916	0.00243998	0.00404498	0.000771691	0.00543754	0.00421869	0.00156645	0.00393298	0.00177059	6.38419e-05	0.000321382	0.0275291	0.0615204	0.000978418	0.00486981
g1619	0.00023119	6.14117e-05	0.000309099	0.00731303	0.00134906	0.00264677	0.00070748	0.0015281	0.312873	0.00901184	0.00018536	0.00097654	0.000215055	0.0264302	0.0129929	0.00225613	0.00203134	0.00046293	0.000275504	0.00165748	0.0034909	0.0052449	0.00368814	0.00209722	0.00565915	0.000506726	0.00105429	0.00190402	0.00419886	0.010137	0.000388757	0.015453	0.000861082	0.00296426	0.00119072	0.00216821	0.00392523	0.000760004	0.00467845	0.00415147	0.00124334	0.00369369	0.00239847	0.000106723	0.000476612	0.0245124	0.0555564	0.00211035	0.00434229
g1634	0.000186994	-3.63921e-06	0.000293483	0.0131026	0.00156934	0.00261857	0.000569359	0.000285791	0.265636	0.0174553	0.000106044	0.000616655	6.85233e-05	0.0253902	0.0192116	0.00069938	0.00110055	0.000248857	0.000919501	0.000435379	0.00102241	0.0112048	0.00746275	0.0013197	0.0110544	0.000429607	0.00052845	0.00273185	0.00568919	0.0112694	0.00044616	0.0220701	0.000106359	0.00510341	0.00219125	0.00640561	0.000839505	0.00132891	0.00752597	0.00516733	0.00195741	0.00398617	0.00204018	0.000267962	0.000764469	0.0211449	0.0549845	0.00203792	0.00550893
g1635	-0.000100498	-0.000111371	0.000235811	0.0178334	0.0020413	0.00476886	0.000366878	0.000906271	0.202981	0.0186108	0.000268763	0.000577946	5.77182e-06	0.0423687	0.0243074	0.00160694	0.000830031	0.000308988	0.00058629	0.000623648	0.000895884	0.00917015	0.00667167	0.00100527	0.0105833	0.00034562	0.00122695	0.00271176	0.00626902	0.0143139	0.000250311	0.0231109	5.40691e-05	0.00625621	0.0070297	0.00252087	0.000972596	0.00111817	0.00679749	0.00481239	0.0033066	0.0045795	0.00214417	8.6575e-05	0.000776076	0.0214623	0.0556001	0.00313994	0.00780267
g1636	6.43556e-05	1.07598e-05	0.000645504	0.0162851	0.00170735	0.00397887	0.000617149	0.000752376	0.177287	0.0147795	5.33326e-05	0.000566282	-4.49356e-05	0.0332923	0.0174952	0.000356569	0.000752547	8.01541e-05	0.000493032	0.000205402	0.000735777	0.00534665	0.00406109	0.00110892	0.00666585	0.000322129	0.00027861	0.00198059	0.00352997	0.0124178	0.000130178	0.013415	4.17125e-05	0.00497296	0.00758214	0.00249846	0.000638693	0.000641731	0.00522754	0.0027119	0.0021234	0.00421467	0.00157667	8.73117e-05	0.000379659	0.0186193	0.0447041	0.00259217	0.00349796
g1637	0.000314373	0.000150508	0.00034091	0.0166337	0.00139865	0.00418295	0.000717994	0.000818559	0.235836	0.0156024	0.000127773	0.000655619	0.000216948	0.0390514	0.0199143	0.00321337	0.000773959	0.000319641	0.000756547	0.000527878	0.00136563	0.00921661	0.00629697	0.0011261	0.0065681	0.0003009	0.00126642	0.00246835	0.00458927	0.0129075	0.000425617	0.0183558	5.34514e-05	0.00479491	0.00594043	0.00168297	0.000755115	0.000980641	0.00587612	0.00463179	0.0015485	0.00435745	0.00187188	4.42601e-05	0.000678748	0.0186421	0.0479602	0.0041162	0.0060278
g1665	0.000121972	-0.000104255	0.000419817	0.0112054	0.00259721	0.00485263	0.000747909	0.0020353	0.0844725	0.0172094	5.22108e-05	0.00123298	-0.000233864	0.0164685	0.0208372	0.00282446	0.00138417	0.000274184	0.000789561	0.000573569	0.000513936	0.0114512	0.00691674	0.00116218	0.00875089	0.00100752	0.000456058	0.00267192	0.00653752	0.00983816	0.000429801	0.0253271	0.000278223	0.00419999	0.00594417	0.00286352	0.000696834	0.00113115	0.00545494	0.00471123	0.00400291	0.00366775	0.0023669	0.000103348	0.000876022	0.00955159	0.0219731	0.00251358	0.0057857
g1681	0.000450999	-3.365e-05	0.000546149	0.0152177	0.00225816	0.00343645	0.00164572	0.00177678	0.342865	0.0164332	0.000209998	0.000482778	0.00011977	0.0979229	0.0197382	0.000668311	0.00329086	0.000311464	0.000606359	0.000408524	0.00239992	0.00397882	0.00314268	0.00119208	0.00696609	0.000618846	0.000779514	0.001656	0.00737678	0.0114825	0.000211952	0.0245959	0.000244967	0.00573891	0.0020358	0.00174587	0.00171625	0.00125824	0.00525474	0.00330841	0.00131827	0.00456828	0.00156832	-2.95403e-06	0.000132826	0.0273643	0.052934	0.010785	0.0048857
g1693	0.000478079	-4.14475e-06	0.000628392	0.0181337	0.00192711	0.00301967	0.000796843	0.000673787	0.132872	0.0202146	0.000184057	0.00209655	0.000160624	0.0179499	0.0309596	0.00135663	0.000604199	-0.000106005	0.000163456	0.00024801	0.00620039	0.00642756	0.00483182	0.00334002	0.0125413	0.000225608	0.000866384	0.00179769	0.00802012	0.00905046	0.0001044	0.0314035	0.000551929	0.00719328	0.0015078	0.0014102	0.00119367	0.00214354	0.0048928	0.00330518	8.83372e-05	0.0038996	0.00372389	-1.77545e-05	0.000848354	0.0165619	0.0412821	0.0045967	0.00596446
g1695	0.000181707	7.41069e-05	0.000348533	0.015387	0.00207595	0.0025659	0.000550236	0.000657378	0.201902	0.0176643	-8.05092e-05	0.00122752	-3.57907e-05	0.0250664	0.0240236	0.0010866	0.000976343	0.000447927	0.000908371	0.000544342	0.00204128	0.00872889	0.00717783	0.00152919	0.00948566	0.000486071	0.00147142	0.00320375	0.00677957	0.00949966	0.000624666	0.0259905	0.000331848	0.00628685	0.00202296	0.000616738	0.00151478	0.0020523	0.00615911	0.00322802	0.00139258	0.00366505	0.00245824	-1.09424e-06	0.00113154	0.0188528	0.0468504	0.00318862	0.00641618
g1696	0.00022337	2.76582e-05	0.000265038	0.0218545	0.00193674	0.00254772	0.000686265	0.00078608	0.221325	0.0225205	0.000174204	0.00061049	-2.10076e-05	0.0288536	0.0293422	0.000850974	0.000867709	0.000103631	0.000709087	0.000316031	0.000705441	0.00905171	0.00735334	0.00127028	0.0114459	0.000446449	0.000457164	0.00316885	0.00512706	0.0131404	0.000273865	0.0283855	0.000234949	0.00735174	0.00346758	0.00287635	0.000866238	0.00130343	0.00745636	0.00346245	0.000466503	0.00447273	0.0025511	3.91778e-05	0.00104055	0.0200779	0.0515623	0.00347987	0.00951659
g1697	0.000553577	5.16041e-05	0.000669297	0.0185401	0.00187138	0.00226803	0.00107065	0.00243245	0.100396	0.0208268	0.000246639	0.0019601	4.21693e-05	0.0221843	0.0275014	0.000206137	0.00088071	0.000486586	0.000121502	0.00050205	0.00415709	0.0072261	0.00391078	0.00215559	0.0111367	0.000127499	0.00115511	0.00114386	0.00722175	0.0072279	0.000353742	0.0284023	-5.46336e-06	0.00703733	0.00312081	-0.000181676	0.000822569	0.00182113	0.00507982	0.00342825	-0.000809662	0.00323349	0.003074	-9.29935e-06	0.00103867	0.0136382	0.0320312	0.00847013	0.00260923
g1711	8.60496e-05	-7.21559e-05	0.0002896	0.0121983	0.00185042	0.00394486	0.000583689	0.000864457	0.206827	0.0192168	0.000220133	0.00107655	-2.14161e-05	0.0218266	0.0235582	0.00190068	0.000832995	0.000231541	0.000315964	0.000278232	0.00143853	0.0072813	0.00491278	0.00141389	0.0151846	0.00042488	0.000622966	0.0019594	0.00773711	0.0105851	0.000244514	0.0275824	0.000192645	0.00573344	0.00389758	0.000508273	0.000844173	0.00186171	0.00570689	0.00415403	-0.000481914	0.00413599	0.0027808	-2.32598e-05	0.000645284	0.0263736	0.0613315	0.00289837	0.00399276
g1712	0.000132137	1.675e-05	0.000287001	0.012526	0.00372435	0.00477152	0.000523583	0.000881605	0.287846	0.0196638	0.000288926	0.00138022	-7.37761e-05	0.0233426	0.0267076	0.00106648	0.0011452	0.000436238	0.000335816	0.000401927	0.00155078	0.00666985	0.00516886	0.00119683	0.0129558	0.000286247	0.00133803	0.00213144	0.0080673	0.00923581	0.00016745	0.0303348	0.000233076	0.00604864	0.00419695	0.00259818	0.00152309	0.00240635	0.0067942	0.00644558	0.000613606	0.0035336	0.00337794	-2.48867e-05	0.000933201	0.0294034	0.0663317	0.00312376	0.0747866
g1713	2.68425e-05	-7.54367e-06	0.000445976	0.0117858	0.00206394	0.00550484	0.000563775	0.00130621	0.158719	0.0244779	0.000234952	0.000664683	-0.000244769	0.0202188	0.024756	0.0035701	0.000701319	0.000268461	0.00178638	0.00032238	0.000589946	0.00757684	0.00561749	0.0014576	0.01401	0.000546896	0.000287333	0.00235724	0.00884284	0.0135274	0.000211832	0.030897	0.000393102	0.00561919	0.00845188	0.00236045	0.000846476	0.00198879	0.00645858	0.00448828	7.91082e-05	0.00519314	0.00264257	-8.97128e-06	0.000963946	0.0209975	0.0564923	0.00270391	0.00935239
g1714	0.000237299	3.95586e-05	0.000432682	0.011645	0.00209552	0.00314755	0.00106322	0.00155895	0.153011	0.0140628	0.000176987	0.00175793	7.22239e-05	0.0262547	0.0159591	0.00209237	0.00129826	0.000377509	0.00110376	0.000213928	0.00187045	0.00813508	0.00484103	0.00117712	0.00738686	0.00068276	0.000806304	0.00250884	0.00681094	0.00909323	0.000322876	0.0224681	0.000793172	0.00406834	0.00317845	0.00174372	0.000972667	0.00155747	0.00517108	0.0047209	0.00389023	0.00270516	0.00207855	0.000106792	0.000554444	0.0122597	0.0272807	0.0018475	0.00812698
g1716	0.000244363	-2.98972e-05	0.000530528	0.0310837	0.00182057	0.00188094	0.00593761	0.00189004	0.194727	0.0202167	0.000249653	0.000672083	0.000126928	0.0258062	0.0322119	0.000725722	0.00105159	0.000544038	0.00154095	0.000287255	0.00191689	0.0074169	0.0056394	0.0010395	0.0113829	0.000164329	0.00318359	0.00180131	0.00650361	0.0101052	0.000229209	0.0280037	2.80299e-05	0.00875114	0.000783021	0.00245735	0.00178555	0.0018197	0.00569953	0.0040949	0.00225308	0.00379982	0.00311922	-5.71058e-06	0.000708634	0.0122838	0.0346119	0.0290839	0.00395319
g1725	0.000408313	-0.00010714	0.000625429	0.0215688	0.00513178	0.0104523	0.00170258	0.00132962	0.0751891	0.0128767	0.00060155	0.00187186	0.000889678	0.00525357	0.0222397	0.000642092	0.00117388	0.000259121	0.000837967	0.00134642	0.00236624	0.0082499	0.00432042	0.00153469	0.0112801	-7.89852e-05	0.00125299	0.00110073	0.00514446	0.00346782	0.000421071	0.0228516	0.000355427	0.00858114	0.000574603	0.00603219	0.00111478	0.00114679	0.00471803	0.00451972	0.000439726	0.00181522	0.00268252	-6.38829e-05	0.000754248	0.0059705	0.0121946	0.0030009	0.00547802
g1726	0.000449959	0.000221026	0.000564727	0.0247616	0.00124578	0.00124375	0.00129997	0.00569157	0.17637	0.00957092	0.000638424	0.00141937	0.000411035	0.0579201	0.0153391	0.0010946	0.00386715	0.00166619	-7.39109e-05	0.0014203	0.00293076	0.00361599	0.00230094	0.00164012	0.00737978	0.00035437	0.0114388	0.00106734	0.00413137	0.00419753	0.000145239	0.0146073	0.000233936	0.00738708	0.000712502	0.00232614	0.00138281	0.000901714	0.00482666	0.00566112	0.00143535	0.0014684	0.00153439	2.18874e-05	0.000536357	0.00648652	0.0122843	0.00334578	0.0178538
g1727	0.000442653	0.000302417	0.000585972	0.0256705	0.00109801	0.00105199	0.00126968	0.0060382	0.18585	0.00892099	0.000730043	0.00137232	0.000386911	0.0614819	0.014254	0.00106135	0.00397959	0.00187588	-1.39436e-05	0.00154494	0.00293934	0.00307226	0.00211693	0.00185942	0.00752441	0.000380492	0.0144152	0.00111343	0.00393254	0.00432887	0.000107236	0.0135797	0.000312257	0.00736757	0.000697353	0.00213553	0.0013084	0.000731576	0.00520405	0.00589711	0.00140936	0.00166942	0.00141628	1.96343e-05	0.00056612	0.00624644	0.0122852	0.00309144	0.0225556
g1728	0.000136589	2.3157e-05	0.000351976	0.0148283	0.00142954	0.00214993	0.000757154	0.000625235	0.372202	0.0165245	9.61325e-05	0.000573045	0.000441031	0.0628072	0.0211636	0.00100211	0.00181796	0.000497232	0.00093786	0.000425525	0.00230664	0.00691991	0.0048503	0.00130177	0.00820624	0.000364781	0.00101429	0.00138498	0.00620927	0.010615	0.000275503	0.021844	0.000255148	0.00601653	0.00124071	0.00234244	0.00123848	0.00106284	0.00555946	0.00397722	0.00122776	0.00422217	0.00176123	6.77619e-06	0.000234201	0.0233539	0.0510773	0.00688241	0.00619562
g1729	0.000126942	2.29742e-05	0.000246773	0.0130663	0.00170005	0.00332118	0.000670324	0.000607023	0.280059	0.0135708	0.000297765	0.000692409	0.000198528	0.0494681	0.0178448	0.00102525	0.00134976	0.000356695	0.000729565	0.0004699	0.00268154	0.00671614	0.00496063	0.00125955	0.00721247	0.000408985	0.000733027	0.00153488	0.00462872	0.00992255	0.00028104	0.0164928	0.000438209	0.00514772	0.00185998	0.00231256	0.000831647	0.000975265	0.00555803	0.00361401	0.000303707	0.00388939	0.00154386	1.01263e-05	0.000316476	0.0183116	0.0428523	0.00461115	0.00688496
g1730	0.00032718	6.83054e-05	0.000484959	0.0114798	0.00143115	0.00265685	0.000918559	0.000418696	0.336045	0.0132718	0.000351956	0.00064723	0.000126212	0.0617309	0.0163956	0.000175582	0.00153656	0.000508084	0.00116058	0.000828034	0.00322723	0.00643551	0.00461018	0.00183068	0.00965474	0.000323281	0.00325439	0.00147141	0.0049988	0.00921188	0.000282362	0.0181448	-1.46591e-06	0.00493713	0.0025154	0.00578357	0.0022626	0.00105363	0.00488513	0.0042142	0.00109255	0.00396931	0.00186218	1.70571e-05	0.000535097	0.0208939	0.0460419	0.00321472	0.0041961
g1733	0.00121594	-5.75436e-05	0.00133071	0.0201443	0.00204354	0.00316201	0.001886	0.00047971	0.1122	0.0204845	0.000132632	0.00181651	0.000159221	0.0111662	0.0299513	0.000922602	0.000696527	0.000281838	0.000290351	0.000797576	0.00219316	0.0062589	0.00472801	0.00138672	0.0117671	0.000237224	0.00073069	0.00159668	0.00808367	0.00865749	0.00013675	0.0308798	0.000592023	0.00702443	0.00304847	0.00109333	0.00123363	0.00195735	0.0047061	0.00290525	0.000462328	0.00332539	0.00316018	-3.18188e-06	0.000876605	0.013532	0.0340244	0.00330666	0.00492483
g1734	0.000578119	1.38498e-05	0.000685188	0.0151804	0.00171354	0.00243788	0.00117588	0.000927864	0.181547	0.0197526	0.000262098	0.00182942	0.000143719	0.0184399	0.0281246	0.00208807	0.000924543	0.000265958	0.000242475	0.000791041	0.00438307	0.00684043	0.00470369	0.00246579	0.0136633	0.000292558	0.00134104	0.00159319	0.00835372	0.0069675	0.000201436	0.0336804	0.00114749	0.00679352	0.0012936	0.0016773	0.00263655	0.00219422	0.00415411	0.00332731	-0.000399223	0.00333239	0.00389561	-3.65295e-05	0.000868031	0.0144299	0.0332609	0.00444007	0.00539655
g1740	0.000303871	-9.73286e-06	0.000483858	0.0345844	0.00191161	0.00208184	0.00534831	0.00194102	0.244814	0.0185859	0.000274268	0.000742747	4.42431e-05	0.0397833	0.0332439	0.00147523	0.0020436	0.000666047	0.00121182	0.000371612	0.00275494	0.00831823	0.00586192	0.00128512	0.0111324	0.00022753	0.00469229	0.00184358	0.00667731	0.011112	0.000267473	0.0278541	0.000201846	0.0104062	0.000714379	0.00133712	0.00055957	0.0017557	0.00621964	0.00434585	0.000483834	0.00408375	0.00302262	1.01767e-05	0.000620038	0.0126542	0.0370769	0.0393817	0.00627088
g1742	0.00084499	2.32326e-06	0.00105672	0.0319191	0.0017489	0.00191042	0.0077307	0.0026091	0.249782	0.01863	0.000212424	0.00061588	1.95301e-05	0.0351699	0.0303224	0.00109878	0.00117129	0.000544133	0.00118781	0.000332792	0.00213757	0.00835501	0.00598275	0.00108311	0.0115633	0.000225222	0.00243364	0.00199846	0.00629444	0.0144605	0.000383052	0.0273497	0.000172446	0.0102599	0.00100118	0.0106341	0.000905366	0.0016394	0.00736794	0.00391133	0.00113203	0.00543305	0.00300496	8.07576e-06	0.000701586	0.0118631	0.039302	0.0326584	0.00510909
g1744	0.00040298	2.85595e-05	0.000798817	0.0502473	0.00205906	0.00212036	0.0066036	0.00268157	0.264414	0.02135	0.000157083	0.000568375	5.3087e-05	0.0414614	0.0432372	0.00103053	0.00151053	0.000394437	0.00121951	0.000285345	0.00204224	0.008082	0.00611021	0.000982291	0.00996948	0.000195538	0.0038608	0.00233546	0.00643625	0.0159987	0.000247503	0.0290588	0.00011391	0.0130196	0.00092219	0.00164543	0.000801032	0.00145782	0.00781791	0.00423781	0.000349188	0.00605414	0.00379552	-1.72267e-05	0.0006086	0.013339	0.0447976	0.0503618	0.00481182
g1748	7.23189e-05	8.72134e-07	0.000637719	0.0104849	0.00242925	0.00588273	0.000587989	0.00126367	0.144896	0.0180028	0.000388807	0.00127483	-3.58742e-05	0.0332469	0.0184376	0.00258026	0.000904066	0.00015169	0.000601759	0.000229715	0.000506707	0.0106837	0.0070691	0.000645117	0.00827204	0.000805033	0.00210636	0.00335068	0.00701229	0.0203314	0.000241636	0.0247086	0.000681195	0.0039996	0.00784923	0.00180512	0.000721455	0.00138001	0.00880053	0.0051697	0.00212536	0.00599956	0.00203085	1.3948e-05	0.000980317	0.0187332	0.0543715	0.00309114	0.00825642
g1749	0.000473587	0.000217132	0.000456888	-0.00113196	0.00209299	0.00592707	0.000715567	0.000832471	0.307322	0.0113271	0.000209071	0.00128948	-0.000106957	0.0493911	0.0111356	0.00256399	0.00110674	0.000306248	0.000617415	0.000141734	-0.000960454	0.0116969	0.0067081	0.00184391	0.00882539	0.0015665	-0.00132089	0.00277515	0.00791709	0.018509	0.000413659	0.0200307	0.000387488	0.00123487	0.00944097	0.00166928	9.38879e-05	0.00145432	0.00864853	0.0052277	0.00214622	0.00622254	0.000877919	-4.44523e-06	-0.000547537	0.0231932	0.0649069	0.000358703	0.00707783
g1750	0.000257727	-2.02303e-05	0.000375963	0.0135001	0.0019415	0.00330827	0.00110075	0.000600864	0.21567	0.0173502	0.000321105	0.00163337	-1.85407e-06	0.0355186	0.0206373	0.000761171	0.000869449	6.44882e-05	0.000989235	6.58869e-05	0.0021844	0.0120322	0.00822333	0.00137352	0.00864164	0.000374942	0.000731345	0.00337253	0.00662463	0.0173441	0.000329699	0.0254302	0.00022479	0.0058383	0.00426569	0.00218796	0.000482379	0.00133467	0.00881783	0.00435542	0.00356679	0.00542202	0.00212392	4.76839e-05	0.000557947	0.0204692	0.0569373	0.0022317	0.0131328
g1759	0.000301287	0.000119797	1.84152e-05	0.00730756	0.00182875	0.00445344	0.000580087	0.0008487	0.314792	0.0116054	0.000300373	0.00138725	-0.000185492	0.0466298	0.0132687	0.00208159	0.00238651	2.21644e-05	0.000729205	0.000337766	7.4392e-05	0.00856533	0.00624744	0.0018478	0.0080443	0.000688739	-0.000138461	0.00333346	0.0060768	0.0218352	0.000164075	0.0196027	0.000109554	0.00282032	0.0043091	0.0177365	0.000526876	0.000843164	0.00983809	0.00572072	0.000808218	0.00705331	0.0011451	8.3188e-05	8.96692e-05	0.037022	0.094269	0.00167396	0.0069613
g1895	-9.45981e-06	-2.68044e-05	0.000391477	0.00895029	0.00133803	0.00405924	0.000624113	0.000719675	0.3263	0.0104973	0.000573224	0.000872155	-1.86294e-05	0.0614221	0.0132876	0.00151592	0.000999178	0.000686934	0.000826491	0.000470095	0.00289727	0.00901704	0.0061041	0.00162309	0.00508242	0.000472509	0.000842822	0.00267752	0.0049472	0.0205607	0.000345401	0.0164578	0.000153039	0.00365929	0.00688065	0.000107838	0.00105778	0.000864366	0.00830436	0.00519436	0.00213018	0.00577964	0.00130239	6.63471e-05	0.000546507	0.0309548	0.0807386	0.00207582	0.00427422
g1897	7.56488e-05	-2.24351e-06	0.0002686	0.0111321	0.00208994	0.00569453	0.00048292	0.000692369	0.449845	0.0132062	0.000212445	0.00142545	7.11207e-05	0.0778855	0.0162003	0.000997221	0.00103035	0.000220014	0.000617365	0.000826167	0.0040522	0.00812976	0.00702576	0.00267534	0.00614926	0.000489938	0.000599194	0.00362021	0.00626956	0.0302101	0.000284599	0.0195451	0.000169289	0.00503892	0.00609752	0.00106985	0.00103175	0.00125273	0.0125275	0.00604679	0.00055982	0.00942401	0.00150211	1.31808e-05	0.00047433	0.0518299	0.13179	0.00238758	0.00865109
g1907	0.000176159	-5.86658e-05	0.000277885	0.0121136	0.00171111	0.00184077	0.00108123	0.000577338	0.194592	0.017516	0.000139197	0.00196909	-4.4344e-05	0.0247647	0.0225887	0.000474679	0.00130794	0.000649049	0.00031552	0.000775048	0.00146025	0.00752139	0.005162	0.00148188	0.0110898	0.000322882	0.000815922	0.00158086	0.00691549	0.00753572	0.000400038	0.0268804	8.9857e-05	0.00552513	0.00431326	0.00441474	0.000597386	0.00156822	0.00810705	0.00778172	0.000740866	0.0031928	0.00265128	-1.19705e-05	0.00082911	0.0127633	0.0262974	0.00244023	0.00414544
g1908	0.000317634	3.93733e-05	0.000379051	0.0176104	0.00197821	0.00179333	0.000944583	0.00149029	0.113678	0.025579	0.00013321	0.00229794	8.85172e-05	0.0192588	0.0360248	5.20019e-05	0.000935863	0.000744038	0.00025597	0.00096223	0.00070999	0.0107987	0.00684321	0.00137818	0.0199322	0.000122272	0.000882578	0.00192838	0.00996738	0.00733358	0.00037938	0.0373577	1.12291e-05	0.00693701	0.00123043	0.00224575	0.00113011	0.00208002	0.0065913	0.00394811	-0.000176938	0.0033343	0.00361026	1.21602e-05	0.00145577	0.00971711	0.0236755	0.00524122	0.00635647
g1909	0.000330984	1.82045e-05	0.000547874	0.0202629	0.00142466	0.00158846	0.00103066	0.00323594	0.262241	0.014164	0.000706962	0.00110319	0.000143906	0.0402404	0.0208402	-7.65077e-05	0.00253327	0.00130224	0.00122394	0.00182764	0.00502745	0.0061772	0.00475611	0.00284074	0.0103554	0.000147568	0.00138737	0.00135727	0.00518742	0.0029399	0.000733454	0.0189076	2.22e-05	0.00783768	0.00108381	0.00429427	0.00134559	0.00123175	0.00441024	0.00553079	0.000170508	0.0020862	0.00221465	1.17105e-05	0.000688642	0.00543342	0.00791657	0.0037205	0.097063
g1910	0.000155254	3.10532e-05	0.000184692	0.018467	0.00177753	0.00188785	0.000455896	0.00253601	0.198954	0.015649	0.000497787	0.000765443	0.000345698	0.0299177	0.0241143	0.00144651	0.0026124	0.000528681	0.00168868	0.00109956	0.00445524	0.00656704	0.00528945	0.00231084	0.0105051	0.000140255	0.00201535	0.000874618	0.00684079	0.00311572	0.000114769	0.0252223	0.000167062	0.00758242	0.0021311	0.00453946	0.0031015	0.00170979	0.0028647	0.00357325	-0.000622285	0.00131102	0.00260475	3.21731e-05	0.000540899	0.00599411	0.0101409	0.00455469	0.285913
g1911	0.000178512	7.92046e-05	0.000238224	0.0104668	0.00197989	0.00351987	0.000743295	0.00120356	0.26305	0.0139943	9.57687e-05	0.000912154	-7.7812e-05	0.055452	0.0140701	0.00160895	0.00106354	0.000228728	0.000996353	-0.000228105	0.00128793	0.00580739	0.00525691	0.000764042	0.00669271	0.000695183	0.0006147	0.0037089	0.0064735	0.0225129	0.000282317	0.0218249	0.000508885	0.0040391	0.0100595	0.00174169	0.00100994	0.00136261	0.00898421	0.00465966	0.00528896	0.00668197	0.00217892	0.000113092	0.000687006	0.0223038	0.0650967	0.00267452	0.00782609
g1912	0.000157735	-4.93278e-06	0.000348238	0.0148412	0.00114054	0.00151383	0.000732423	0.000631617	0.30803	0.0189959	0.000295877	0.00127052	0.000157814	0.0355506	0.0218789	0.0013085	0.000855666	0.000280911	0.00143266	0.00025776	0.00353243	0.00744122	0.00577175	0.00220594	0.00838632	0.000463967	0.00128025	0.00229929	0.00685193	0.0101189	0.000627079	0.0251319	0.000363564	0.0059849	0.00158987	0.00130989	0.0012306	0.00175183	0.00557806	0.00367609	0.00392177	0.00345132	0.00258148	0.000239684	0.000425077	0.0177458	0.0417464	0.00268249	0.01121
g1913	0.000571506	0.000125526	0.00063956	0.0313331	0.00146647	0.00180373	0.00261036	0.00388305	0.332756	0.0103945	0.000545111	0.000498115	0.000572586	0.0794969	0.0277212	0.00205629	0.0048328	0.000666445	0.00121079	0.00051763	0.00373312	0.0047204	0.00294783	0.00175497	0.00607897	0.000397576	0.00314972	0.00120127	0.00422511	0.00719935	0.000145888	0.0156891	0.000438534	0.00834928	0.00108494	0.00214413	0.00651736	0.000820746	0.00363296	0.00414883	0.000850909	0.00237035	0.00172452	5.80661e-05	0.000359263	0.0119922	0.0262983	0.0191655	0.00256217
g1915	0.000478205	-1.24253e-05	0.000694222	0.0318068	0.00277034	0.00267775	0.00509486	0.00218977	0.189105	0.0207237	0.000221081	0.000901153	0.000509461	0.0313767	0.033257	0.000999156	0.00108037	0.000423321	0.00192674	0.000231292	0.00174027	0.00935897	0.00620949	0.000987726	0.0128964	0.000173829	0.00267291	0.00163679	0.00715129	0.00955351	0.00017643	0.0292883	9.7816e-05	0.00985767	0.0028486	0.00415873	0.000984991	0.0018152	0.00557946	0.00459165	0.00027715	0.00355904	0.00321163	1.56781e-05	0.000783278	0.0102288	0.0298876	0.0295159	0.00458039
g1919	-0.000155875	-0.000142275	0.000206253	0.0222401	0.00222489	0.00588227	0.000989931	0.00205272	0.213033	0.0121797	-0.000314026	-0.000519484	-0.000255315	0.0367908	0.0195181	0.00786997	0.000911527	0.000377417	0.000473335	-7.61134e-05	0.00187924	0.00531477	0.00322207	0.000917835	0.00659357	0.000210886	0.00204877	0.00160873	0.00310242	0.0141686	0.000275307	0.0169227	0.000823775	0.00462784	0.00328435	-0.000230418	0.000875712	0.00110996	0.00626068	0.00433923	0.00220866	0.00460035	0.00117024	3.15985e-05	0.00047556	0.0218233	0.05572	0.00379194	0.0051598
g1920	0.000597684	5.90318e-05	0.000718228	0.0199598	0.00193116	0.00262052	0.00124175	0.00178586	0.116277	0.0156275	0.000269709	0.00167835	0.00150338	0.016202	0.0254662	0.000757331	0.00132121	0.000744248	3.36797e-05	0.000638013	0.00712262	0.00617208	0.00422143	0.00380156	0.011409	0.000122474	0.000920098	0.00225365	0.00647161	0.00374904	5.49113e-05	0.025241	0.00110512	0.00681921	0.000998549	0.0019195	0.00138609	0.00190454	0.00283102	0.0029544	-0.000353869	0.00210825	0.0026804	2.35024e-05	0.000618658	0.0112644	0.0224074	0.00511808	0.141419
g1921	0.00027418	-3.91288e-05	0.000425459	0.0169816	0.00170374	0.00265291	0.000963636	0.001248	0.153508	0.0167764	0.000979879	0.00126874	0.00030038	0.0307356	0.0236589	0.000194634	0.00103752	0.000331127	0.000768866	0.000440281	0.0036542	0.00826538	0.00499901	0.002097	0.00994239	7.89465e-05	0.00229076	0.00139751	0.00596701	0.0056552	0.000123014	0.0222427	0.00062225	0.00709826	0.00330015	0.00518784	0.0013161	0.00174207	0.00407881	0.00331551	0.000897036	0.00208105	0.00255207	-2.26534e-05	0.000435047	0.0114567	0.0227993	0.0064687	0.0485113
g1922	0.000405751	-2.02176e-05	0.000476721	0.0185753	0.00171925	0.0025578	0.00126247	0.00163494	0.147801	0.0174706	0.000248563	0.000925619	0.000111448	0.0108824	0.0264045	0.00103507	0.00105313	0.000385009	0.00246154	0.000193911	0.00118634	0.00726892	0.00434503	0.00107258	0.0123972	0.0002116	0.000939579	0.00116539	0.00691071	0.00420321	7.27407e-05	0.0261108	0.000784981	0.00727444	0.00151304	0.0121681	0.00147496	0.00215405	0.00362028	0.00332055	0.000162264	0.00171261	0.00282586	6.30471e-05	0.000684754	0.0114012	0.0250479	0.00692887	0.17705
g1923	0.000654618	0.000101817	0.000659078	0.025011	0.00203529	0.00261217	0.00114245	0.0023701	0.163437	0.0153024	0.000233941	0.0016227	0.00127554	0.025621	0.0258143	0.0010368	0.00184537	0.000815116	6.45527e-05	0.00173603	0.00782844	0.00612566	0.00405293	0.00405325	0.0116229	0.000226918	0.001059	0.00277427	0.006461	0.00429826	-2.04784e-05	0.0249218	0.00151495	0.00725286	0.000915572	0.00204678	0.00246026	0.00170737	0.00313466	0.00305887	-0.000180396	0.00239892	0.00272749	-1.16641e-05	0.000790888	0.0127331	0.0248699	0.00658167	0.244245
g1926	4.2519e-05	3.45747e-05	0.000306741	0.0183503	0.00327379	0.00481334	0.000659731	0.0010184	0.211622	0.0128618	0.000267656	-0.000349464	-0.000189119	0.0287514	0.0176572	0.00219745	0.000870197	0.000528007	0.000530911	0.000734715	0.00195551	0.00698093	0.00397337	0.00136211	0.00623273	0.000297251	0.00136968	0.001088	0.00367012	0.00786311	0.000267704	0.0138575	0.000672917	0.00444948	0.00613704	0.00213636	0.000902393	0.00162515	0.00449688	0.00409821	0.00246521	0.00322557	0.00123003	0.000100196	0.000431703	0.0185022	0.0412811	0.00239389	0.00407206
g1929	4.86731e-05	-2.31498e-05	0.00048422	0.00768269	0.0021634	0.00598809	0.000510789	0.0013186	0.200377	0.0188524	0.000330395	0.000713776	-7.70339e-05	0.0238961	0.0195081	0.00324594	0.000706454	0.000395174	0.00175686	0.000447065	-3.80708e-05	0.00702176	0.00553367	0.00137878	0.0121067	0.000617073	7.76356e-05	0.00252572	0.00799548	0.0150894	0.00016365	0.0249264	0.000424625	0.00416636	0.00887465	0.00220924	0.000550697	0.00218125	0.00709041	0.00423757	-0.000182955	0.00566635	0.0022363	1.91057e-05	0.000590772	0.0257901	0.0680592	0.00178906	0.0100021
g1930	6.09419e-05	-0.000132184	0.000188053	0.013513	0.00212918	0.00298888	0.000634442	0.000962848	0.108582	0.016238	0.000348139	0.00217208	0.000742747	0.0195948	0.0216977	0.00353551	0.00113794	0.000799662	0.000409254	0.00145183	0.00135462	0.00802889	0.00505097	0.00170804	0.00893666	0.000653576	6.54844e-05	0.00231779	0.00718057	0.00720877	0.000478432	0.0282008	0.00084733	0.00596138	0.00204843	0.00172344	0.00106163	0.0021136	0.00310888	0.00315033	0.00432916	0.00214211	0.00263921	0.000284148	0.000298224	0.0128475	0.026184	0.00148755	0.00625758
g1931	0.000259708	1.23581e-05	0.000361608	0.00935782	0.00177476	0.00221993	0.00108263	4.1145e-06	0.143563	0.0159109	0.000240304	0.00193815	0.000480816	0.0202775	0.0255026	0.000519768	0.00111784	0.000121727	0.000212176	0.000660526	0.00179475	0.00729294	0.00457389	0.00217388	0.0116893	0.000295468	0.000387548	0.00115307	0.00761943	0.00552949	0.000177238	0.0278204	0.000194612	0.00489709	0.00192757	0.00269375	0.00081066	0.0017251	0.00341389	0.00263112	0.00509833	0.00235207	0.00305133	6.70135e-05	0.000599457	0.0127945	0.0270001	-0.000847002	0.0037627
g1932	7.33183e-05	-4.41768e-05	0.000329305	0.0170184	0.00181753	0.00324845	0.000834526	0.00187976	0.119758	0.0196666	8.22031e-05	0.00279904	0.000232624	0.0232671	0.0298209	0.00901242	0.000874076	0.000158094	0.000105853	-0.000202808	0.00255627	0.00609033	0.0039258	0.0013776	0.00805836	0.000171052	0.000804872	0.00190335	0.0088894	0.0129428	0.000465123	0.0402921	0.000819595	0.00806713	0.00335449	0.00106561	0.00115352	0.00265367	0.00395753	0.00382782	0.00378148	0.00323681	0.00494524	-7.90617e-05	0.000685337	0.0173499	0.0417836	0.00390386	0.00463097
g1934	7.80227e-05	1.5743e-05	0.000291429	0.0121646	0.00211891	0.00332862	0.00119285	0.000258779	0.141711	0.022566	0.000347062	0.00262248	2.83991e-05	0.0204073	0.0237302	0.00133273	0.00101997	0.000452559	0.000116882	0.000593138	0.00174342	0.00914447	0.00483869	0.00181998	0.0138731	0.000266306	0.00040689	0.00146142	0.0103416	0.00862796	0.000526607	0.0374589	-0.000121675	0.00554633	0.00207435	0.00260198	0.00100118	0.00247108	0.00469074	0.00420171	0.00449496	0.00341831	0.00370515	2.5591e-05	0.000774454	0.0151064	0.0357555	0.00077511	0.00828309
g1935	8.61121e-05	-5.11679e-05	0.000213133	0.0159885	0.00231965	0.0030524	0.000730989	0.000379529	0.153017	0.022861	0.000133557	0.00271849	0.000317771	0.0423888	0.0254446	0.0006765	0.000611416	2.43692e-05	0.000145004	0.000453619	0.000957763	0.0079692	0.00489215	0.00148952	0.017001	0.00045264	0.000650336	0.0012815	0.0108259	0.0128826	-0.000564378	0.0365188	0.000207304	0.00739015	0.00392229	-0.0020346	0.000927831	0.0022973	0.00635726	0.00300391	-0.000556189	0.0041829	0.00371997	1.02973e-06	0.000676897	0.0185656	0.045984	-6.21229e-05	0.00284375
g1936	0.000236876	6.73706e-05	0.000181722	0.00794514	0.00225101	0.00302217	0.000721101	0.000844145	0.092073	0.0179749	0.00015743	0.00211383	-3.54253e-05	0.0313894	0.0191606	0.00112376	0.00197557	9.58396e-05	0.000138342	0.000362229	0.00095822	0.0062014	0.00394323	0.00108266	0.0122246	0.000427285	0.000409541	0.00124353	0.00935466	0.0124551	-0.000157731	0.0307044	0.000221397	0.00319614	0.00240363	0.000549151	0.00081192	0.00170776	0.00551463	0.00290332	0.00273727	0.00353988	0.00292965	3.79456e-05	0.000630326	0.0146278	0.0345655	0.000817169	0.0025278
g1937	0.000159634	3.38621e-05	0.000294672	0.0721203	0.00213382	0.00277611	0.000721598	0.000993678	0.140539	0.0354257	1.45906e-06	0.00164246	-5.27352e-05	0.0227799	0.0751618	0.000499472	0.00114339	0.000234031	0.000338229	0.000164626	0.000560798	0.00807305	0.00585264	0.00123561	0.0139341	0.000198761	0.000693085	0.00215976	0.00627975	0.0109932	6.79626e-05	0.0331194	0.000145985	0.0161123	0.00174531	0.000177689	0.000821381	0.00166662	0.00647636	0.00314276	0.000441392	0.00443529	0.00329754	-1.98871e-05	0.00100351	0.0140651	0.03549	0.00424542	0.00867452
g1938	0.000168724	-1.24834e-05	0.000606029	0.0259338	0.00190239	0.00174581	0.00113587	0.00238355	0.243671	0.0327467	0.000214694	0.00302081	-3.75509e-05	0.0255493	0.0368693	0.000384394	0.00395742	0.000337097	0.000448987	0.0002548	0.00170194	0.010596	0.0066647	0.000383841	0.022825	0.000202818	0.000346625	0.00205563	0.00966302	0.00549766	0.00453996	0.0454095	9.3421e-05	0.00984667	0.00109684	0.000618318	0.00101813	0.00236278	0.00462612	0.00364449	0.00093827	0.00112408	0.00456148	-5.05879e-06	0.00076994	0.0164214	0.0346903	0.00505103	0.00826671
g1939	0.000137153	7.92383e-05	0.000502908	0.0296634	0.00261699	0.00243465	0.000868347	0.000606346	0.105656	0.0329362	0.000144681	0.000715402	1.23336e-05	0.0233328	0.0433084	0.000132759	0.000741585	0.000196025	0.00073908	0.000148217	0.000510967	0.00855835	0.00733164	0.00119435	0.0211584	9.10944e-05	0.000253088	0.00252444	0.00487867	0.0110361	0.000119046	0.0435142	3.29246e-05	0.0095459	0.00371478	0.00248239	0.00132858	0.00153791	0.00654672	0.00316342	0.00246435	0.00410873	0.00388523	-7.91077e-07	0.00182501	0.0128116	0.0326619	0.00615071	0.00902652
g1940	9.79196e-05	3.17691e-06	0.000117176	0.0255044	0.00238617	0.00244539	0.000347168	0.000544784	0.168407	0.031099	0.000132765	0.00183451	5.81172e-06	0.0336698	0.0408496	0.000721725	0.000764851	0.000121722	0.000799295	0.000127024	0.000579828	0.00898511	0.00685615	0.000819119	0.0166784	0.000323493	0.00049797	0.00294868	0.00934421	0.0147975	0.000134444	0.0403926	9.27381e-05	0.00888183	0.00219814	0.00134588	0.000930103	0.00242678	0.00748131	0.00421032	0.000802077	0.00496107	0.00415643	4.31382e-06	0.00117535	0.0185832	0.0507102	0.00454177	0.0098918
g1941	0.000185051	-2.70674e-05	0.000216509	0.0234967	0.00227358	0.00275347	0.000823007	0.000689962	0.0953621	0.0244181	2.37924e-05	0.000890829	-0.000139922	0.0144336	0.0305757	0.000923059	0.000761266	0.000175714	0.000833281	0.000276191	0.000655433	0.00884537	0.00569168	0.00127193	0.0123068	0.000340622	0.000517153	0.00224009	0.00660117	0.00903882	0.000306811	0.0294251	0.000292834	0.006517	0.00158295	0.00319499	0.000670578	0.00150424	0.00535657	0.00398697	0.00346208	0.00379795	0.00242756	6.98713e-05	0.000693433	0.00874898	0.0215504	0.00224943	0.00994916
g1942	0.000193705	2.08076e-05	0.000539912	0.0396793	0.00292201	0.00348766	0.000774795	0.00522909	0.262333	0.042671	5.1848e-06	0.00379498	5.95151e-05	0.0133637	0.0451257	0.000409228	0.00223859	0.000132171	-5.41973e-05	0.000271462	0.00167011	0.0133043	0.00679829	0.000637365	0.0281574	0.000132278	0.00033554	0.00280134	0.0106238	0.0100782	0.000580152	0.0545575	-5.49725e-05	0.0131693	0.00107618	0.00235926	0.000878353	0.00199691	0.00621268	0.00433498	0.00214291	0.00292283	0.00533583	1.23533e-05	5.86139e-05	0.0134335	0.0337939	0.00658604	0.0106411
g1943	0.000317952	0.000107623	0.00041555	0.0384416	0.00205403	0.00319652	0.000732738	0.00194523	0.0953915	0.0183458	-0.000225473	0.00177378	0.000210042	0.0180371	0.0460439	0.00385454	0.00160327	-0.00020585	0.00011574	-0.000104035	0.00673872	0.00634985	0.00422241	0.00293228	0.0115804	0.000523777	0.00293196	0.00172313	0.00845675	0.00825055	5.52563e-05	0.0356273	0.000890318	0.0106846	0.00232248	0.00208091	0.000821912	0.00174765	0.00382871	0.00377206	0.00172373	0.00290492	0.0045422	1.30577e-05	0.000665081	0.0112751	0.0287995	0.0161497	0.00461076
g1944	0.000247787	3.17836e-05	0.000286252	0.0319953	0.00170217	0.00231623	0.000741747	0.00140627	0.1138	0.0204859	0.000139257	0.00215837	0.000154374	0.0153783	0.0412884	0.0015795	0.00124449	0.000758842	0.000296273	0.000729367	0.00479657	0.00788105	0.00412836	0.0022977	0.0150576	0.000222258	0.0023934	0.00182538	0.00834326	0.00719154	0.000307044	0.0345853	0.000554624	0.0096221	0.00215611	0.000979518	0.0009514	0.00147087	0.00456595	0.00340981	0.000979964	0.00306605	0.00404879	4.23582e-05	0.00117225	0.0121422	0.0322539	0.0129787	0.00614197
g1945	0.000375001	0.000165759	0.000291579	0.052136	0.00160941	0.00179753	0.00144996	0.00346674	0.161649	0.0204284	0.00018286	0.000780793	0.00106934	0.0286036	0.0489604	0.00563257	0.00125065	0.000417945	0.000496592	0.000349977	0.00450922	0.00438746	0.00292979	0.00192539	0.0171086	0.000200869	0.00466466	0.0013437	0.00584651	0.00764988	-6.9496e-05	0.0290156	0.00155099	0.0112141	0.00198469	5.65202e-05	0.000617652	0.000952254	0.00341463	0.00361207	-0.000414437	0.00182848	0.00380934	2.8428e-05	0.000657895	0.0114494	0.0262043	0.0246256	0.00322576
g1946	0.000314936	2.09562e-05	0.000387735	0.0310548	0.00224612	0.00275359	0.00229098	0.00351246	0.117831	0.0269267	-4.86037e-05	0.00265129	8.99762e-05	0.0170418	0.0479839	0.014433	0.000610624	0.000163777	0.000196401	0.000162854	0.00103624	0.00933828	0.00550481	0.000376224	0.0175487	0.000196312	0.00265594	0.00269942	0.0111926	0.0125455	-0.000756581	0.061989	0.00744333	0.0105675	0.00133097	-0.00367612	0.000927293	0.00206345	0.00437818	0.0044056	-0.00244505	0.00300017	0.00598761	-5.91538e-05	0.000921459	0.0138032	0.0351778	0.0170932	0.110659
g1947	0.000160637	-1.86652e-05	0.000295899	0.0249418	0.00121581	0.00141009	0.00098419	0.00241042	0.178306	0.0208404	0.000272918	0.00106686	0.000516474	0.00993909	0.0296412	0.00403762	0.00182393	0.000801664	2.19637e-05	0.000799451	0.00448515	0.0063258	0.00429405	0.00227157	0.0152341	0.000323766	0.00276171	0.00165246	0.00711141	0.00412895	0.00015802	0.0333946	0.00113192	0.00835579	0.00130314	0.000677934	0.00178252	0.000984928	0.00362925	0.00431602	-0.000136389	0.00158148	0.00364074	-9.60676e-07	0.00216032	0.0101215	0.0225578	0.0156131	0.0179276
g1949	0.000171098	3.21749e-05	0.000132569	0.0264491	0.00196725	0.00192914	0.000406255	0.000273469	0.194747	0.023946	0.000225026	0.0013175	3.77442e-06	0.0166062	0.0422226	0.000432255	0.00101901	0.000712949	0.00108068	0.000847419	0.00187479	0.00699899	0.00544368	0.00142972	0.0128639	0.000113674	0.00103646	0.00136343	0.00904408	0.00666128	0.00019599	0.038029	0.000193023	0.00975274	0.00190721	0.00228134	0.00119752	0.00221816	0.00455937	0.00324965	-1.31001e-05	0.00275298	0.00385776	-1.08165e-05	0.000863918	0.0185067	0.0412983	0.00593976	0.00331133
g1950	8.93413e-05	-1.39091e-08	0.000299998	0.0304123	0.00201839	0.00275134	0.000952465	0.0016295	0.089345	0.0193526	0.000119897	0.00171662	0.000102083	0.0155948	0.0391767	0.000386334	0.00134868	0.000123068	0.000552524	0.000277937	0.00209194	0.0066361	0.00492089	0.00123373	0.0100331	0.000126126	0.00143608	0.00155334	0.007851	0.0070545	0.000180625	0.0323334	0.000200553	0.00878464	0.00169659	0.00234256	0.000741433	0.00196408	0.00375367	0.00167233	0.00153048	0.00324685	0.00359339	3.99044e-05	0.000662725	0.0127092	0.0295192	0.00565931	0.00517511
g1951	9.00988e-05	-5.0464e-06	0.000292285	0.0883104	0.00163711	0.00281006	0.000684771	0.00347007	0.137689	0.0296092	0.000130852	0.00120733	0.000326675	0.0168607	0.0826787	0.000613066	0.00137232	0.000175822	0.000860536	0.000238381	0.00305318	0.00801847	0.00531123	0.000992511	0.0140615	0.000107432	0.0052953	0.00185922	0.00747086	0.0091281	0.00028253	0.0351071	0.000333309	0.020343	0.00104037	0.006559	0.000788674	0.00182386	0.00513062	0.00227468	0.00136743	0.00463919	0.00406351	2.14982e-05	0.000839057	0.0149849	0.0393404	0.0375396	0.0166405
g1952	0.000178134	7.65578e-06	0.000303899	0.0973607	0.00175426	0.00257752	0.000706702	0.00280085	0.124223	0.0291892	0.000244141	0.00131082	0.000122575	0.0176901	0.0976629	0.000977953	0.00149608	0.000312418	0.000743816	0.000410224	0.00131711	0.00597008	0.00407111	0.00068878	0.00968358	0.000284979	0.00353345	0.00187842	0.00821545	0.0130692	0.000279748	0.0341008	0.000377395	0.0189042	0.00087459	0.00211929	0.000990581	0.00175041	0.00587069	0.00244146	0.00302749	0.00355497	0.00397728	-2.70229e-06	0.000358059	0.0145723	0.0401511	0.0112195	0.00390133
g1953	0.000410112	-9.20049e-06	0.000728261	0.103902	0.00137476	0.00180101	0.00653383	0.00227719	0.23292	0.0199706	0.000192885	0.00180573	0.00053559	0.0232832	0.0722912	0.00102131	0.00174449	0.000317397	0.000346469	0.000359997	0.00432629	0.00638035	0.00402932	0.00160017	0.0102873	0.0001868	0.00366312	0.00161672	0.00484067	0.0123167	6.79443e-05	0.0209947	0.00013534	0.0244565	0.00198624	0.0109568	0.000563922	0.000949246	0.0061196	0.00269938	0.000451277	0.00472071	0.00241574	7.65058e-05	0.000162836	0.00947251	0.0299971	0.0642649	0.00313305
g1954	0.000764682	3.11758e-05	0.000207604	0.0490397	0.00217683	0.00264245	0.000938297	0.00177522	0.0659979	0.0220584	-1.42167e-05	0.00205949	9.49961e-06	0.0144199	0.0553577	0.00217652	0.000861197	0.000201983	0.00167285	0.000326937	0.0032986	0.00764331	0.00491788	0.00146575	0.00986671	0.000417057	0.00241692	0.00159876	0.00801828	0.00799148	0.000304986	0.0323544	0.000312878	0.0128235	0.00160272	0.000492077	0.00079831	0.00194272	0.00536186	0.00402891	0.00203113	0.00262158	0.00345619	4.54182e-05	0.000746863	0.010283	0.0253249	0.00664084	0.00571451
g1955	0.000458725	1.85838e-06	0.000547334	0.0288859	0.00179292	0.00198465	0.00110996	0.00330689	0.114454	0.0204224	0.000164998	0.00164502	0.000186388	0.0157019	0.0385953	0.00225623	0.000689711	0.000310368	0.000324607	0.000535671	0.00437837	0.00769819	0.0035721	0.00221385	0.0145773	9.47198e-05	0.00317999	0.00107378	0.00884489	0.00518883	0.000165683	0.0355106	0.000416308	0.0106498	0.00115604	0.00154898	0.000764845	0.0017887	0.00380112	0.00245164	0.000111812	0.00227904	0.00423477	-4.63288e-06	0.00103085	0.00877304	0.0220494	0.0142497	0.207995
g1956	0.00013693	-1.8984e-05	0.000364738	0.0288178	0.00191986	0.00275123	0.0013786	0.00161382	0.0871725	0.0167854	0.000176627	0.000993521	5.3619e-05	0.015805	0.037003	0.000601198	0.00140364	0.00015016	0.00109352	0.000325699	0.00221956	0.00576448	0.00474199	0.00110065	0.00866662	0.000204787	0.00127366	0.00136452	0.00715225	0.00739715	0.000154808	0.0296078	0.000291334	0.0078545	0.00161498	0.00206238	0.000912107	0.0016567	0.00366854	0.00152959	0.00196429	0.00317278	0.00340535	2.76659e-05	0.000478546	0.0124908	0.0294562	0.0053226	0.00517526
g1957	0.00027057	5.39979e-06	0.000460154	0.0380298	0.00246337	0.00332126	0.00107709	0.00188696	0.0929729	0.0209033	6.20877e-05	0.00222868	3.63494e-05	0.0160407	0.0449253	0.00148497	0.00109893	0.000294347	0.00158657	0.000448724	0.00310495	0.00767081	0.00473594	0.00146813	0.0110677	0.000229218	0.00146584	0.00166521	0.00822983	0.0105719	-0.000101338	0.0332641	0.000532673	0.0108334	0.00275036	0.000800207	0.000606496	0.00181005	0.00643421	0.0032222	0.000465169	0.00472443	0.00377575	1.81862e-05	0.000679433	0.0146762	0.0387918	0.00713008	0.00411376
g1958	0.00021252	4.1633e-05	0.000395188	0.0309865	0.00217709	0.00233567	0.000974956	0.000950151	0.0804406	0.0214408	8.41687e-05	0.00158823	4.81874e-05	0.0110463	0.0411251	-1.38003e-06	0.00100508	0.000411023	0.00186716	0.000547595	0.00312144	0.00719075	0.00480458	0.0015297	0.01247	0.00012909	0.0009301	0.0015908	0.0081666	0.00751151	0.000266844	0.032427	-9.49467e-05	0.00977752	0.00205486	0.00211594	0.000707935	0.00198926	0.00491395	0.00180044	0.000298105	0.00373113	0.00343136	-5.20976e-06	0.000755465	0.0111215	0.0282477	0.00513665	0.00360201
g1959	0.000151559	5.25003e-07	0.000274737	0.0666672	0.00207448	0.00292315	0.000981732	0.00117758	0.123969	0.0241917	0.000122429	0.00159867	0.000127403	0.0298	0.0679933	0.000639106	0.00166083	0.000356316	0.00126	0.000504572	0.00302822	0.00615406	0.00481096	0.00116465	0.01078	0.000335766	0.0011631	0.00159973	0.00790292	0.0091825	0.000222025	0.0301243	0.000242572	0.0163078	0.00212492	0.00112263	0.000672286	0.00189756	0.0055087	0.00176148	-0.000379108	0.00307802	0.00359481	2.61655e-05	0.00059561	0.0198067	0.0483242	0.00882138	0.00659942
g1960	0.000123989	4.03074e-05	0.000140029	0.0195157	0.00242153	0.00237687	0.000489832	0.000199641	0.133963	0.0302336	0.000130997	0.00210619	-4.23752e-07	0.0135338	0.0419231	0.000527015	0.00066021	0.00052906	0.00104073	0.000643538	0.00038838	0.0122818	0.00965658	0.0010833	0.0199917	0.000183682	0.000904135	0.00258947	0.00931408	0.00866179	0.000342751	0.0509706	0.000134828	0.00499898	0.00248343	0.00266457	0.00136844	0.00261734	0.0084591	0.00537944	-0.000272451	0.00370603	0.00512525	1.32996e-05	0.00184241	0.0136862	0.0344197	0.00491477	0.00583331
g1961	0.000304894	0.000139972	0.000210979	0.0170451	0.00192397	0.00206817	0.000770768	0.000293007	0.184417	0.0245399	0.00026542	0.00268791	7.32576e-05	0.0166079	0.0400504	0.000448641	0.000769749	0.000489951	0.000459051	0.000597835	0.00169675	0.00997304	0.00657111	0.00156877	0.0161923	0.000157808	0.00119736	0.00163213	0.0100691	0.00619811	0.000294907	0.0414554	4.43185e-05	0.0068524	0.00288618	0.00160028	0.00136825	0.00242796	0.00527734	0.0039479	-2.43772e-05	0.00280265	0.00449444	-1.80812e-05	0.00137864	0.0165802	0.0358328	0.00485383	0.00453898
g1962	0.000291222	1.58179e-05	0.000408991	0.0607317	0.00184064	0.00269771	0.000739108	0.000694777	0.248734	0.0249503	0.000162153	0.000900482	8.25692e-05	0.0451779	0.0643794	0.0021282	0.000556244	6.40675e-05	0.000778854	0.000213547	0.0015162	0.00661344	0.00484931	0.00111633	0.00965166	0.0003708	0.00128989	0.00182584	0.00607963	0.0128993	0.000206754	0.025463	0.00045029	0.0146976	0.0055391	0.000600564	0.000820342	0.00114304	0.00601671	0.00329958	0.000255187	0.00482433	0.00269035	8.91407e-05	0.00103326	0.0265439	0.0653643	0.00793556	0.00447978
g1963	7.00976e-05	-4.40852e-05	0.000212135	0.0424632	0.0020593	0.00254456	0.000706543	0.000619979	0.183899	0.0228613	0.000134411	0.000808231	4.32854e-06	0.0315856	0.0508651	0.00213437	0.000581492	0.000241646	0.00114482	0.00148812	0.00132047	0.00759739	0.00575461	0.0013316	0.0121197	0.000261777	0.00152641	0.00183725	0.00659667	0.00852404	0.000249132	0.0298219	0.000237898	0.0117098	0.00631198	0.000981489	0.00125283	0.00130874	0.00471864	0.00341759	-0.00061199	0.00347733	0.00308433	1.97143e-05	0.00127804	0.0160846	0.0380553	0.00628872	0.0133994
g1964	0.000111737	7.98663e-05	0.000227776	0.077814	0.00147674	0.00348478	0.000532132	0.00295592	0.194384	0.0164744	8.32762e-05	0.000605311	-6.26499e-06	0.0392535	0.0552905	0.00249148	0.000630022	0.000419212	0.000481319	0.000713383	0.00499215	0.00494169	0.00283849	0.00181451	0.00583823	7.09752e-05	0.00464044	0.00151962	0.00393185	0.0119302	0.000406666	0.0174411	0.000220012	0.0151019	0.00101397	0.00297447	0.000902356	0.000621448	0.00524018	0.00407073	0.00156644	0.00564801	0.00210628	0.000130753	0.000567156	0.0294468	0.0714203	0.0482443	0.00281578
g1967	9.87609e-05	-1.13347e-05	0.000352156	0.023694	0.00321895	0.00439806	0.000870904	0.00162761	0.157305	0.0140781	0.000133367	0.00165072	-0.00011173	0.0471802	0.0249157	0.0022983	0.000926006	0.000329522	0.000797205	0.000339448	0.0013243	0.00692393	0.00500637	0.000637126	0.00647723	0.000541376	0.00130642	0.00225574	0.00813427	0.0152345	-5.32769e-05	0.0219083	0.000504515	0.00446684	0.00197158	0.00205866	0.000309254	0.00195242	0.0071622	0.0043417	0.0029765	0.00474104	0.00179925	3.19692e-05	0.000159199	0.0227759	0.0588775	0.00233085	0.00613004
g1968	0.000280307	0.000113409	0.00039521	0.0235892	0.00212565	0.00348746	0.00247692	0.00106898	0.209116	0.0115447	5.87406e-05	0.000532431	-0.000101939	0.0346859	0.023459	0.00149459	0.00156875	8.15481e-05	0.000398834	0.000316087	0.00138635	0.00850565	0.00530827	0.00159571	0.00579736	0.000355138	0.000812105	0.00141503	0.00404803	0.00915987	9.29003e-05	0.0122455	0.000420363	0.00649853	0.0045981	0.0106298	0.000898293	0.000674538	0.00535318	0.00388597	0.000693709	0.00372883	0.00111253	5.87695e-05	0.000370239	0.0155474	0.0353341	0.00340684	0.0122697
g1969	0.000157399	-1.38429e-05	0.000364671	0.0244355	0.00211871	0.00389995	0.0022639	0.00113978	0.258101	0.0121543	-3.06657e-05	0.000402199	-9.1935e-05	0.0417569	0.0239579	0.00115168	0.00159685	5.67934e-05	0.000326043	0.000329284	0.00140777	0.00846697	0.00514699	0.00171264	0.00600466	0.000239496	0.0010334	0.00151457	0.0039606	0.0105392	0.000208623	0.0122929	0.000114628	0.00634974	0.00487046	0.0101096	0.00113909	0.000598709	0.00539175	0.00460465	0.00136255	0.00415291	0.000977649	7.98927e-05	0.00041287	0.0178502	0.041721	0.00346931	0.0124322
g1970	0.00036678	2.43514e-05	0.000533694	0.010853	0.00154973	0.00273065	0.00113592	0.000803758	0.323576	0.00920247	0.000428381	0.000638635	0.000184254	0.0465644	0.0132046	0.000267202	0.00168272	0.000329357	0.000817648	0.000343653	0.00293716	0.00630178	0.00428298	0.00132925	0.00638265	0.000241308	0.000817294	0.0012858	0.00408487	0.00783577	0.000301085	0.0111419	-0.000139798	0.00416818	0.0021003	0.0039865	0.000980788	0.000997305	0.00480453	0.00361748	0.000596825	0.00258649	0.00103456	-1.43508e-05	0.000230022	0.0179309	0.0373225	0.00417503	0.00816047
g1971	0.00110765	0.000304786	0.0012899	0.0123375	0.00152176	0.00266221	0.00262133	0.00191175	0.574862	0.00723283	0.000233042	0.000461996	4.28694e-06	0.0900705	0.0135212	-0.000271028	0.00424093	0.000475219	0.000954412	0.000673288	0.00316186	0.00577052	0.00332301	0.00162449	0.00609547	0.000182882	0.000866112	0.000845775	0.00340777	0.00842627	0.000207145	0.0102549	-0.000361322	0.00455717	0.00271111	0.00678364	0.00243839	0.000722776	0.00464406	0.00433559	0.00113558	0.00268754	0.00109535	3.91668e-05	0.00023527	0.030327	0.0574313	0.00218663	0.00245837
g1972	1.97116e-05	-9.3497e-05	0.000142604	0.0123452	0.00205246	0.00303635	0.000714333	0.00153474	0.255348	0.0180114	0.000126245	0.000968189	-0.000200284	0.0382307	0.0213519	0.00192861	0.0014267	0.000150029	0.00116845	-1.67019e-06	0.00130203	0.00802299	0.00561307	0.000808314	0.00861073	0.000578936	0.000667755	0.00280876	0.00842415	0.0155366	0.000430882	0.0288582	0.000449185	0.00496811	0.00618473	0.00227745	0.00127824	0.00197778	0.00692301	0.00502803	0.0034983	0.00481599	0.00276285	0.000157096	0.00074881	0.0178182	0.0491892	0.00291484	0.00824544
g735	0.000233641	1.06116e-05	0.000438402	0.0140206	0.00181856	0.00365769	0.000800248	0.000703872	0.232674	0.0175499	3.0328e-05	0.00125465	-9.4394e-05	0.0318387	0.0237916	0.000333777	0.00144419	0.000236054	0.00020906	0.000231798	0.00208856	0.00549309	0.00401954	0.00140762	0.00812357	0.000181247	0.000518899	0.00190491	0.00752837	0.0134201	0.000143339	0.0304818	0.000218922	0.00645708	0.00391358	0.00915034	0.00106095	0.00227845	0.0054828	0.00349003	0.00381615	0.00508133	0.00310636	7.68767e-05	0.00057571	0.0206128	0.0519879	0.00182042	0.00333438
g736	9.74507e-05	9.50427e-06	0.000265045	0.0132443	0.00165221	0.00283312	0.000579978	0.000639482	0.110126	0.0216477	0.000133272	0.00150398	-4.96792e-05	0.0196958	0.0248305	0.00086063	0.00184928	0.00023832	0.000477153	0.000456727	0.00145953	0.00559065	0.00413977	0.00136326	0.0107783	0.000261537	0.000697724	0.00167432	0.00808657	0.00992485	0.000580304	0.0331809	0.000205535	0.00549541	0.00218432	0.0111013	0.00221035	0.00254277	0.00399562	0.00324678	0.0029753	0.00361686	0.00359217	8.96725e-05	0.000654422	0.00941859	0.0239336	0.00246709	0.00373191
g737	0.00100146	1.33745e-05	0.00114979	0.0148088	0.00179489	0.00167256	0.00194113	0.00207151	0.364367	0.0162128	0.000192968	0.00172049	0.000123981	0.0784901	0.022511	0.00171951	0.00271311	0.000550978	0.000461654	0.00228702	0.00715832	0.00475365	0.0029196	0.00402002	0.0118069	0.000402551	0.00068429	0.000980514	0.00727385	0.00440506	2.70701e-05	0.0256258	0.00064902	0.00649643	0.00132457	-0.000631754	0.00365687	0.00166713	0.00266941	0.0038973	-0.0013132	0.00239264	0.00304384	1.48321e-05	0.000771073	0.0136034	0.0257674	0.00470123	0.002277
g738	0.000159172	6.72734e-05	0.000262826	0.0167362	0.00290639	0.00299898	0.00090575	0.000264454	0.129064	0.0222164	3.29825e-05	0.00179415	-1.29555e-06	0.0231106	0.0274346	0.000500815	0.000698512	-1.8931e-05	0.000898678	0.000257169	0.00102829	0.0072176	0.0051121	0.000926003	0.0137738	0.000370452	0.00118443	0.00196613	0.008737	0.0115193	0.000398126	0.0312177	8.05016e-05	0.00654571	0.0036668	0.00294878	0.00159291	0.00175063	0.00547183	0.00392326	0.000425022	0.00424922	0.00346079	-3.30666e-05	0.00120653	0.0132887	0.0364406	0.00328017	0.00726899
g739	0.000139433	-1.61793e-05	0.00028838	0.0150845	0.00164395	0.00252982	0.000812812	0.000730999	0.14078	0.0176138	0.000240411	0.00196632	0.000130777	0.0214501	0.0252334	0.00074548	0.00125622	0.000225315	0.000700432	0.000334608	0.00128967	0.008847	0.00545266	0.00111484	0.0100747	0.000335539	0.00115426	0.0022045	0.00763853	0.00896454	0.000783634	0.0331525	0.000322183	0.00635955	0.0030734	0.00184193	0.00275221	0.00216135	0.00467833	0.00505185	0.0057159	0.00232425	0.00373936	0.000115507	0.000837301	0.0102251	0.0235574	0.00298278	0.00614111
g740	0.000236377	8.89166e-05	0.00020511	0.0142693	0.00204208	0.00264194	0.000558667	0.000178864	0.131945	0.0238689	0.000168635	0.00222815	-8.69879e-05	0.0174396	0.027885	0.00102823	0.000859192	0.000362637	0.000469713	0.00046559	0.000280615	0.00961479	0.00564188	0.00115512	0.0153551	0.000509296	0.000455895	0.0016436	0.0100708	0.00744947	0.000423621	0.034301	0.000336701	0.00662157	0.00218119	0.00238412	0.00189499	0.00221846	0.00491021	0.00442078	0.000676687	0.00269188	0.00366115	-1.35993e-05	0.0011706	0.0115264	0.0282795	0.00299643	0.00763927
g741	9.25221e-05	1.4324e-05	0.000668046	0.130641	0.00378045	0.00385336	0.000714579	0.0155704	0.0903464	0.0482494	0.000130547	0.000339739	5.44677e-05	0.00420123	0.11421	0.000801681	0.00472924	-8.23276e-05	0.000156761	4.07848e-05	0.00266649	0.0121489	0.009292	0.000920764	0.0366919	0.000291696	0.00270908	0.00349426	0.0158318	0.00424268	0.000813692	0.105905	0.000260886	0.0230625	0.000629048	0.00456517	0.000715491	0.00379776	0.0112054	0.0104793	0.00686431	0.0012923	0.00964219	3.04109e-05	0.000481922	0.0080193	0.0145843	0.0410872	0.153479
[truncated: 141 more rows]
[truncated: 9 more columns]
